# Supplementary material for: Ethyl 2-(2-amino-5-methyl-1,2,4-triazolo[1,5-a]pyrimidin-7-yl)acetate
Source: Acta Crystallogr Sect E Struct Rep Online. 2011 Dec 23;68(Pt 1):o239. doi: 10.1107/S1600536811054468 (PMC3254570; doi:10.1107/S1600536811054468)
Supplement: Supplementary file 1 [file e-68-0o239-sup1.cif]

##############################################################################
#                                                                            #
# This CIF contains the data in a paper accepted for publication in          #
# Acta Crystallographica Section E. It conforms to the requirements of       #
# Notes for Authors for Acta Crystallographica Section E, and has been       #
# peer reviewed under the auspices of the IUCr Commission on Journals.       #
#                                                                            #
# Full details of the Crystallographic Information File format               #
# are given in the paper "The Crystallographic Information File (CIF):       #
# a New Standard Archive File for Crystallography" by S. R. Hall, F. H.      #
# Allen and I. D. Brown [Acta Cryst. (1991), A47, 655-685].                  #
#                                                                            #
# The current version of the core CIF dictionary is obtainable from          #
# ftp://ftp.iucr.org/pub/cif_core.dic.                                       #
#                                                                            #
# Software is freely available for graphical display of the structure(s)     #
# in this CIF. For information consult the CIF software page                 #
# http://www.iucr.org/resources/cif/software.                                #
#                                                                            #
# This file may be used for bona fide research purposes within the           #
# scientific community so long as proper attribution is given to the journal # 
# article from which it was obtained.                                        #
#                                                                            #
##############################################################################
data_global
_audit_creation_method     SHELXL-97
_journal_date_recd_electronic     2011-12-17
_journal_date_accepted     2011-12-18
_journal_name_full     'Acta Crystallographica, Section E'
_journal_year     2012
_journal_volume     68
_journal_issue      1
_journal_page_first     o239
_journal_page_last     o239
_journal_paper_category     QO
_journal_paper_doi     10.1107/S1600536811054468
_journal_coeditor_code     XU5412
_publ_contact_author
;
     Dr. Seik Weng Ng
     Department of Chemistry
     University of Malaya
     50603 Kuala Lumpur
     Malaysia
;
_publ_contact_author_email     seikweng@um.edu.my
_publ_contact_author_fax     '03 7967 4193'
_publ_contact_author_phone     '03 7967 6778'
_publ_section_title
;
Ethyl 2-(2-amino-5-methyl-1,2,4-triazolo[1,5-<i>a</i>]pyrimidin-7-yl)acetate
;
loop_
    _publ_author_name
    _publ_author_address
    'Gueddar, Hicham'
;
Laboratoire de Chimie Organique H\'et\'erocyclique
P\^ole de Comp\'etences Pharmacochimie
Universit\'e Mohammed V-Agdal
BP 1014 Avenue Ibn Batout
Rabat
Morocco
;
    'Bouhfid, Rachid'
;
Institute of Nanomaterials and Nanotechnology
MAScIR
Avenue de l'Arm\'ee Royale
Rabat
Morocco
;
    'Guessous, Ahmed Radouane'
;
Laboratoire de Chimie Organique H\'et\'erocyclique
P\^ole de Comp\'etences Pharmacochimie
Universit\'e Mohammed V-Agdal
BP 1014 Avenue Ibn Batout
Rabat
Morocco
;
    'Essassi, El Mokhtar'
;
Laboratoire de Chimie Organique H\'et\'erocyclique
P\^ole de Comp\'etences Pharmacochimie
Universit\'e Mohammed V-Agdal
BP 1014 Avenue Ibn Batout
Rabat
Morocco
;
    'Ng, Seik Weng'
;
     Department of Chemistry
     University of Malaya
     50603 Kuala Lumpur
     Malaysia
     and
     Chemistry Department
     King Abdulaziz University
     PO Box 80203 Jeddah
     Saudi Arabia
;
_publ_section_synopsis     .
data_I
_audit_creation_method     SHELXL-97
_chemical_name_systematic
;
Ethyl 2-(2-amino-5-methyl-1,2,4-triazolo[1,5-<i>a</i>]pyrimidin-7-yl)acetate
;
_chemical_name_common     ?
_chemical_formula_moiety     'C10 H13 N5 O2'
_chemical_formula_sum     'C10 H13 N5 O2'
_chemical_formula_iupac     'C10 H13 N5 O2'
_chemical_formula_weight     235.25
_chemical_melting_point     ?
_symmetry_cell_setting     monoclinic
_symmetry_space_group_name_H-M     'C 2/c'
_symmetry_space_group_name_Hall     '-C 2yc'
loop_
    _symmetry_equiv_pos_as_xyz
    'x, y, z'
    '-x, y, -z+1/2'
    'x+1/2, y+1/2, z'
    '-x+1/2, y+1/2, -z+1/2'
    '-x, -y, -z'
    'x, -y, z-1/2'
    '-x+1/2, -y+1/2, -z'
    'x+1/2, -y+1/2, z-1/2'
_cell_length_a     22.9635(4)
_cell_length_b     7.74470(10)
_cell_length_c     14.7017(3)
_cell_angle_alpha     90.00
_cell_angle_beta     124.5740(10)
_cell_angle_gamma     90.00
_cell_volume     2152.87(6)
_cell_formula_units_Z     8
_cell_measurement_reflns_used     3608
_cell_measurement_theta_min     2.8422
_cell_measurement_theta_max     35.5180
_cell_measurement_temperature     293(2)
_exptl_crystal_description     prism
_exptl_crystal_colour     colorless
_exptl_crystal_size_max     0.32
_exptl_crystal_size_mid     0.21
_exptl_crystal_size_min     0.20
_exptl_crystal_density_diffrn     1.452
_exptl_crystal_density_meas     ?
_exptl_crystal_density_method     'not measured'
_exptl_crystal_F_000     992
_exptl_absorpt_coefficient_mu     0.106
_exptl_absorpt_correction_type     none
_diffrn_ambient_temperature     293(2)
_diffrn_radiation_type     MoK\a
_diffrn_radiation_wavelength     0.71073
_diffrn_radiation_source     'fine-focus sealed tube'
_diffrn_radiation_monochromator     graphite
_diffrn_measurement_device_type     'Bruker APEX DUO'
_diffrn_measurement_method     '\w scans'
_diffrn_detector_area_resol_mean     ?
_diffrn_reflns_number     21320
_diffrn_reflns_av_R_equivalents     0.0504
_diffrn_reflns_av_sigmaI/netI     0.0559
_diffrn_reflns_theta_min     2.78
_diffrn_reflns_theta_max     34.71
_diffrn_reflns_theta_full     34.71
_diffrn_measured_fraction_theta_max     0.993
_diffrn_measured_fraction_theta_full     0.993
_diffrn_reflns_limit_h_min     -35
_diffrn_reflns_limit_h_max     36
_diffrn_reflns_limit_k_min     -12
_diffrn_reflns_limit_k_max     9
_diffrn_reflns_limit_l_min     -23
_diffrn_reflns_limit_l_max     22
_diffrn_standards_number     0
_diffrn_standards_interval_count     0
_diffrn_standards_interval_time     0
_diffrn_standards_decay_%     0
_reflns_number_total     4613
_reflns_number_gt     3058
_reflns_threshold_expression     I>2\s(I)
_refine_ls_structure_factor_coef     Fsqd
_refine_ls_matrix_type     full
_refine_ls_R_factor_all     0.0877
_refine_ls_R_factor_gt     0.0503
_refine_ls_wR_factor_gt     0.1198
_refine_ls_wR_factor_ref     0.1384
_refine_ls_goodness_of_fit_ref     1.016
_refine_ls_restrained_S_all     1.016
_refine_ls_number_reflns     4613
_refine_ls_number_parameters     163
_refine_ls_number_restraints     2
_refine_ls_hydrogen_treatment     mixed
_refine_ls_weighting_scheme     calc
_refine_ls_weighting_details
         'calc w=1/[\s^2^(Fo^2^)+(0.0666P)^2^+0.6364P] where P=(Fo^2^+2Fc^2^)/3'
_atom_sites_solution_hydrogens     geom
_atom_sites_solution_primary     direct
_atom_sites_solution_secondary     difmap
_refine_ls_shift/su_max     0.001
_refine_ls_shift/su_mean     0.001
_refine_diff_density_max     0.504
_refine_diff_density_min     -0.321
_refine_ls_extinction_method     none
_refine_ls_extinction_coef     ?
loop_
    _atom_type_symbol
    _atom_type_description
    _atom_type_scat_dispersion_real
    _atom_type_scat_dispersion_imag
    _atom_type_scat_source
    'C' 'C' 0.0033 0.0016
                         'International Tables Vol C Tables 4.2.6.8 and 6.1.1.4'
    'H' 'H' 0.0000 0.0000
                         'International Tables Vol C Tables 4.2.6.8 and 6.1.1.4'
    'N' 'N' 0.0061 0.0033
                         'International Tables Vol C Tables 4.2.6.8 and 6.1.1.4'
    'O' 'O' 0.0106 0.0060
                         'International Tables Vol C Tables 4.2.6.8 and 6.1.1.4'
_computing_data_collection     'APEX2 (Bruker, 2010)'
_computing_cell_refinement     'SAINT (Bruker, 2010)'
_computing_data_reduction     'SAINT (Bruker, 2010)'
_computing_structure_solution     'SHELXS97 (Sheldrick, 2008)'
_computing_structure_refinement     'SHELXL97 (Sheldrick, 2008)'
_computing_molecular_graphics     'X-SEED (Barbour, 2001)'
_computing_publication_material     'publCIF (Westrip, 2010)'
loop_
    _atom_site_type_symbol
    _atom_site_label
    _atom_site_fract_x
    _atom_site_fract_y
    _atom_site_fract_z
    _atom_site_U_iso_or_equiv
    _atom_site_adp_type
    _atom_site_calc_flag
    _atom_site_refinement_flags
    _atom_site_occupancy
    _atom_site_symmetry_multiplicity
    _atom_site_disorder_assembly
    _atom_site_disorder_group
    O O1 0.66634(4) 0.58516(12) 0.48590(7) 0.01669(18) Uani d . 1 1 . .
    O O2 0.59517(5) 0.70201(15) 0.31780(7) 0.0279(2) Uani d . 1 1 . .
    N N1 0.60826(5) 0.99885(13) 0.53229(7) 0.01076(18) Uani d . 1 1 . .
    N N2 0.67164(5) 0.93485(13) 0.61966(7) 0.01190(18) Uani d . 1 1 . .
    N N3 0.66734(5) 1.23064(13) 0.63055(8) 0.01260(19) Uani d . 1 1 . .
    N N4 0.55068(5) 1.27125(14) 0.46404(8) 0.01363(19) Uani d . 1 1 . .
    N N5 0.77145(5) 1.08068(14) 0.76545(8) 0.0147(2) Uani d D 1 1 . .
    C C1 0.77877(6) 0.45604(19) 0.56140(11) 0.0200(3) Uani d . 1 1 . .
    H H1A 0.8124 0.4183 0.5466 0.030 Uiso calc R 1 1 . .
    H H1B 0.7646 0.3596 0.5856 0.030 Uiso calc R 1 1 . .
    H H1C 0.8000 0.5427 0.6181 0.030 Uiso calc R 1 1 . .
    C C2 0.71486(6) 0.53072(18) 0.45759(10) 0.0177(2) Uani d . 1 1 . .
    H H2A 0.7284 0.6284 0.4321 0.021 Uiso calc R 1 1 . .
    H H2B 0.6928 0.4445 0.3995 0.021 Uiso calc R 1 1 . .
    C C3 0.60866(6) 0.66849(16) 0.40788(9) 0.0151(2) Uani d . 1 1 . .
    C C4 0.56130(6) 0.71606(16) 0.44533(9) 0.0140(2) Uani d . 1 1 . .
    H H4A 0.5150 0.6649 0.3955 0.017 Uiso calc R 1 1 . .
    H H4B 0.5811 0.6694 0.5186 0.017 Uiso calc R 1 1 . .
    C C5 0.55386(5) 0.90755(15) 0.44764(9) 0.0118(2) Uani d . 1 1 . .
    C C6 0.49644(6) 1.00289(16) 0.36969(9) 0.0133(2) Uani d . 1 1 . .
    H H6 0.4573 0.9479 0.3099 0.016 Uiso calc R 1 1 . .
    C C7 0.49650(6) 1.18385(16) 0.37998(9) 0.0135(2) Uani d . 1 1 . .
    C C8 0.43393(6) 1.28736(18) 0.29316(10) 0.0188(2) Uani d . 1 1 . .
    H H8A 0.4375 1.4029 0.3195 0.028 Uiso calc R 1 1 . .
    H H8B 0.3912 1.2349 0.2773 0.028 Uiso calc R 1 1 . .
    H H8C 0.4331 1.2904 0.2271 0.028 Uiso calc R 1 1 . .
    C C9 0.60642(6) 1.17669(15) 0.54011(9) 0.0114(2) Uani d . 1 1 . .
    C C10 0.70439(6) 1.08132(15) 0.67461(9) 0.0115(2) Uani d . 1 1 . .
    H H1 0.7866(9) 1.1735(16) 0.8069(12) 0.027(4) Uiso d D 1 1 . .
    H H2 0.7920(8) 0.9812(15) 0.7978(13) 0.027(4) Uiso d D 1 1 . .
loop_
    _atom_site_aniso_label
    _atom_site_aniso_U_11
    _atom_site_aniso_U_22
    _atom_site_aniso_U_33
    _atom_site_aniso_U_12
    _atom_site_aniso_U_13
    _atom_site_aniso_U_23
    O1 0.0130(4) 0.0209(5) 0.0142(4) 0.0049(3) 0.0066(3) 0.0026(3)
    O2 0.0328(5) 0.0336(6) 0.0165(4) 0.0168(5) 0.0135(4) 0.0082(4)
    N1 0.0087(4) 0.0096(4) 0.0101(4) 0.0000(3) 0.0030(3) -0.0006(3)
    N2 0.0087(4) 0.0104(5) 0.0101(4) 0.0000(3) 0.0015(3) 0.0003(3)
    N3 0.0108(4) 0.0102(4) 0.0118(4) -0.0001(3) 0.0034(3) -0.0002(3)
    N4 0.0108(4) 0.0114(5) 0.0145(4) 0.0010(3) 0.0047(3) 0.0007(4)
    N5 0.0122(4) 0.0110(5) 0.0113(4) -0.0002(4) 0.0009(3) -0.0004(4)
    C1 0.0147(5) 0.0207(6) 0.0225(6) 0.0038(4) 0.0094(4) 0.0025(5)
    C2 0.0178(5) 0.0181(6) 0.0180(5) 0.0034(5) 0.0106(4) -0.0006(5)
    C3 0.0148(5) 0.0116(5) 0.0138(5) 0.0009(4) 0.0050(4) -0.0017(4)
    C4 0.0118(4) 0.0102(5) 0.0153(5) -0.0013(4) 0.0049(4) -0.0020(4)
    C5 0.0093(4) 0.0116(5) 0.0116(4) -0.0015(4) 0.0043(4) -0.0025(4)
    C6 0.0091(4) 0.0140(5) 0.0115(4) -0.0001(4) 0.0028(4) -0.0016(4)
    C7 0.0100(4) 0.0147(6) 0.0125(4) 0.0007(4) 0.0044(4) 0.0003(4)
    C8 0.0122(5) 0.0170(6) 0.0178(5) 0.0039(4) 0.0028(4) 0.0027(5)
    C9 0.0113(4) 0.0087(5) 0.0124(4) 0.0004(4) 0.0057(4) 0.0000(4)
    C10 0.0112(4) 0.0107(5) 0.0104(4) -0.0007(4) 0.0048(4) 0.0001(4)
loop_
    _geom_bond_atom_site_label_1
    _geom_bond_atom_site_label_2
    _geom_bond_site_symmetry_2
    _geom_bond_distance
    _geom_bond_publ_flag
    O1 C3 . 1.3276(14) ?
    O1 C2 . 1.4555(15) ?
    O2 C3 . 1.2049(15) ?
    N1 C5 . 1.3582(14) ?
    N1 N2 . 1.3755(12) ?
    N1 C9 . 1.3847(15) ?
    N2 C10 . 1.3474(15) ?
    N3 C9 . 1.3374(14) ?
    N3 C10 . 1.3621(15) ?
    N4 C7 . 1.3373(14) ?
    N4 C9 . 1.3419(14) ?
    N5 C10 . 1.3494(14) ?
    N5 H1 . 0.877(9) ?
    N5 H2 . 0.887(9) ?
    C1 C2 . 1.5085(17) ?
    C1 H1A . 0.9600 ?
    C1 H1B . 0.9600 ?
    C1 H1C . 0.9600 ?
    C2 H2A . 0.9700 ?
    C2 H2B . 0.9700 ?
    C3 C4 . 1.5169(17) ?
    C4 C5 . 1.4954(17) ?
    C4 H4A . 0.9700 ?
    C4 H4B . 0.9700 ?
    C5 C6 . 1.3720(15) ?
    C6 C7 . 1.4096(17) ?
    C6 H6 . 0.9300 ?
    C7 C8 . 1.5016(16) ?
    C8 H8A . 0.9600 ?
    C8 H8B . 0.9600 ?
    C8 H8C . 0.9600 ?
loop_
    _geom_angle_atom_site_label_1
    _geom_angle_atom_site_label_2
    _geom_angle_atom_site_label_3
    _geom_angle_site_symmetry_1
    _geom_angle_site_symmetry_3
    _geom_angle
    _geom_angle_publ_flag
    C3 O1 C2 . . 116.37(9) ?
    C5 N1 N2 . . 127.13(10) ?
    C5 N1 C9 . . 122.57(9) ?
    N2 N1 C9 . . 110.30(9) ?
    C10 N2 N1 . . 101.03(9) ?
    C9 N3 C10 . . 103.08(10) ?
    C7 N4 C9 . . 116.18(10) ?
    C10 N5 H1 . . 117.7(11) ?
    C10 N5 H2 . . 119.6(11) ?
    H1 N5 H2 . . 117.3(15) ?
    C2 C1 H1A . . 109.5 ?
    C2 C1 H1B . . 109.5 ?
    H1A C1 H1B . . 109.5 ?
    C2 C1 H1C . . 109.5 ?
    H1A C1 H1C . . 109.5 ?
    H1B C1 H1C . . 109.5 ?
    O1 C2 C1 . . 106.55(10) ?
    O1 C2 H2A . . 110.4 ?
    C1 C2 H2A . . 110.4 ?
    O1 C2 H2B . . 110.4 ?
    C1 C2 H2B . . 110.4 ?
    H2A C2 H2B . . 108.6 ?
    O2 C3 O1 . . 124.23(11) ?
    O2 C3 C4 . . 123.83(11) ?
    O1 C3 C4 . . 111.95(10) ?
    C5 C4 C3 . . 111.33(10) ?
    C5 C4 H4A . . 109.4 ?
    C3 C4 H4A . . 109.4 ?
    C5 C4 H4B . . 109.4 ?
    C3 C4 H4B . . 109.4 ?
    H4A C4 H4B . . 108.0 ?
    N1 C5 C6 . . 115.69(11) ?
    N1 C5 C4 . . 118.66(9) ?
    C6 C5 C4 . . 125.64(10) ?
    C5 C6 C7 . . 120.23(10) ?
    C5 C6 H6 . . 119.9 ?
    C7 C6 H6 . . 119.9 ?
    N4 C7 C6 . . 123.11(10) ?
    N4 C7 C8 . . 117.06(11) ?
    C6 C7 C8 . . 119.83(10) ?
    C7 C8 H8A . . 109.5 ?
    C7 C8 H8B . . 109.5 ?
    H8A C8 H8B . . 109.5 ?
    C7 C8 H8C . . 109.5 ?
    H8A C8 H8C . . 109.5 ?
    H8B C8 H8C . . 109.5 ?
    N3 C9 N4 . . 128.53(11) ?
    N3 C9 N1 . . 109.22(9) ?
    N4 C9 N1 . . 122.23(10) ?
    N2 C10 N5 . . 121.70(10) ?
    N2 C10 N3 . . 116.37(9) ?
    N5 C10 N3 . . 121.86(10) ?
loop_
    _geom_torsion_atom_site_label_1
    _geom_torsion_atom_site_label_2
    _geom_torsion_atom_site_label_3
    _geom_torsion_atom_site_label_4
    _geom_torsion_site_symmetry_1
    _geom_torsion_site_symmetry_2
    _geom_torsion_site_symmetry_3
    _geom_torsion_site_symmetry_4
    _geom_torsion
    _geom_torsion_publ_flag
    C5 N1 N2 C10 . . . . 178.81(11) ?
    C9 N1 N2 C10 . . . . -0.44(12) ?
    C3 O1 C2 C1 . . . . 174.51(11) ?
    C2 O1 C3 O2 . . . . -0.81(19) ?
    C2 O1 C3 C4 . . . . 178.92(10) ?
    O2 C3 C4 C5 . . . . -62.89(16) ?
    O1 C3 C4 C5 . . . . 117.38(11) ?
    N2 N1 C5 C6 . . . . -179.22(10) ?
    C9 N1 C5 C6 . . . . -0.05(16) ?
    N2 N1 C5 C4 . . . . -0.24(17) ?
    C9 N1 C5 C4 . . . . 178.93(10) ?
    C3 C4 C5 N1 . . . . -76.46(13) ?
    C3 C4 C5 C6 . . . . 102.41(13) ?
    N1 C5 C6 C7 . . . . 0.35(16) ?
    C4 C5 C6 C7 . . . . -178.55(11) ?
    C9 N4 C7 C6 . . . . 0.00(17) ?
    C9 N4 C7 C8 . . . . -179.26(11) ?
    C5 C6 C7 N4 . . . . -0.35(18) ?
    C5 C6 C7 C8 . . . . 178.90(11) ?
    C10 N3 C9 N4 . . . . -178.56(12) ?
    C10 N3 C9 N1 . . . . 0.13(12) ?
    C7 N4 C9 N3 . . . . 178.85(11) ?
    C7 N4 C9 N1 . . . . 0.31(16) ?
    C5 N1 C9 N3 . . . . -179.09(10) ?
    N2 N1 C9 N3 . . . . 0.20(13) ?
    C5 N1 C9 N4 . . . . -0.30(17) ?
    N2 N1 C9 N4 . . . . 178.99(10) ?
    N1 N2 C10 N5 . . . . -176.45(10) ?
    N1 N2 C10 N3 . . . . 0.56(13) ?
    C9 N3 C10 N2 . . . . -0.45(13) ?
    C9 N3 C10 N5 . . . . 176.55(10) ?
loop_
    _geom_hbond_atom_site_label_D
    _geom_hbond_atom_site_label_H
    _geom_hbond_atom_site_label_A
    _geom_hbond_site_symmetry_A
    _geom_hbond_distance_DH
    _geom_hbond_distance_HA
    _geom_hbond_distance_DA
    _geom_hbond_angle_DHA
    N5 H1 N2 4_656 0.880(10)
                           2.240(10)
                                   3.0950(10)
                                            166(2)
    N5 H2 N3 4_646 0.890(10)
                           2.150(10)
                                   3.037(2) 175(2)
