# Supplementary material for: Ethyl 2-(2-amino-5-methyl-1,2,4-triazolo[1,5-a]pyrimidin-7-yl)acetate
Source: Acta Crystallogr Sect E Struct Rep Online. 2011 Dec 23;68(Pt 1):o239. doi: 10.1107/S1600536811054468 (PMC3254570; doi:10.1107/S1600536811054468)
Supplement: Supplementary file 2 [file e-68-0o239-Isup2.hkl]

# 
# h,k,l, Fc-squared, Fo-squared, sigma(Fo-squared) and status flag 
# 
data_I
_shelx_title '  C2/c' 
_shelx_refln_list_code          4 
_shelx_F_calc_maximum      463.25 
_exptl_crystal_F_000       992.00 
_reflns_d_resolution_high  0.6241 
 
loop_ 
 _symmetry_equiv_pos_as_xyz 
 'x, y, z' 
 '-x, y, -z+1/2' 
 'x+1/2, y+1/2, z' 
 '-x+1/2, y+1/2, -z+1/2' 
 '-x, -y, -z' 
 'x, -y, z-1/2' 
 '-x+1/2, -y+1/2, -z' 
 'x+1/2, -y+1/2, z-1/2' 
 
_cell_length_a    22.9635 
_cell_length_b     7.7447 
_cell_length_c    14.7017 
_cell_angle_alpha  90.000 
_cell_angle_beta  124.574 
_cell_angle_gamma  90.000 
 
_shelx_F_squared_multiplier     1.000 
 
loop_ 
 _refln_index_h 
 _refln_index_k 
 _refln_index_l 
 _refln_F_squared_calc 
 _refln_F_squared_meas 
 _refln_F_squared_sigma 
 _refln_observed_status 
   4   0   0       34.57       11.88      4.64 o 
   6   0   0     2151.97     1692.89     25.17 o 
   8   0   0     5470.27     6004.44     77.88 o 
  10   0   0     3648.62     3425.03     44.44 o 
  12   0   0     1141.52     1254.90     25.56 o 
  14   0   0       15.79       37.13     11.32 o 
  16   0   0       34.50       32.78     12.62 o 
  18   0   0    22902.34    21508.54    377.34 o 
  20   0   0      659.69      543.74     47.02 o 
  22   0   0        9.50       17.23     19.21 o 
  24   0   0        3.63       14.26     21.51 o 
  26   0   0      349.31      383.92     49.95 o 
  28   0   0      226.49      223.35     62.39 o 
  30   0   0      871.73      824.46    101.74 o 
   1   1   0     8367.08     7820.04    308.12 o 
   3   1   0     1571.15     1441.16     16.58 o 
   5   1   0     1033.57     1080.25     15.42 o 
   7   1   0     2444.51     2733.24     26.10 o 
   9   1   0     1176.69     1289.94     16.99 o 
  11   1   0     1777.24     2107.97     25.23 o 
  13   1   0     1029.12     1117.29     17.79 o 
  15   1   0      529.88      543.77     14.25 o 
  17   1   0      520.08      520.43     16.59 o 
  19   1   0     1087.31     1049.79     27.65 o 
  21   1   0      257.91      251.37     24.77 o 
  23   1   0       53.23        4.77     16.79 o 
  25   1   0       23.05       21.97     17.74 o 
  27   1   0       62.54       28.95     16.58 o 
  29   1   0      300.27      250.56     51.20 o 
   0   2   0        2.22       -2.94     10.33 o 
   2   2   0    34210.44    34306.80    628.02 o 
   4   2   0     8823.56     8939.38     96.73 o 
   6   2   0     5053.50     5018.36     55.46 o 
   8   2   0     1922.92     2226.95     34.34 o 
  10   2   0     2153.51     2273.04     28.62 o 
  12   2   0      674.32      607.15     13.33 o 
  14   2   0      329.91      324.01     12.66 o 
  16   2   0      906.98      863.75     23.28 o 
  18   2   0       49.84       60.88     11.20 o 
  20   2   0      391.89      395.04     19.25 o 
  22   2   0       97.69       74.00     15.99 o 
  24   2   0      237.28      182.90     33.61 o 
  26   2   0       91.07      128.30     32.09 o 
  28   2   0      110.38       86.94     48.86 o 
   1   3   0    11878.69    12491.45    189.27 o 
   3   3   0       42.18       77.98      7.67 o 
   5   3   0     4792.08     4917.13     70.88 o 
   7   3   0     1556.26     1575.10     25.25 o 
   9   3   0       47.60       54.69      7.65 o 
  11   3   0      179.10      223.54     12.52 o 
  13   3   0       30.15       29.60     10.35 o 
  15   3   0       34.64       58.57     11.41 o 
  17   3   0      481.57      448.29     23.07 o 
  19   3   0      123.73      125.91     25.10 o 
  21   3   0        1.64        6.86     13.32 o 
  23   3   0      156.22      128.90     22.59 o 
  25   3   0      132.14       97.74     34.94 o 
  27   3   0       37.70      -24.69     29.47 o 
  29   3   0       12.63      -23.55     26.76 o 
   0   4   0     6752.74     7168.77    216.85 o 
   2   4   0     2312.50     2685.56     51.54 o 
   4   4   0       37.09       61.29     10.47 o 
   6   4   0       69.47       71.67      8.12 o 
   8   4   0       20.93       24.92      8.55 o 
  10   4   0      182.41      164.73     10.39 o 
  12   4   0        1.66       -4.81      9.53 o 
  14   4   0      142.01      134.84     13.13 o 
  16   4   0       75.87       60.63     12.37 o 
  18   4   0     1036.14      904.22     30.53 o 
  20   4   0      104.19      112.28     19.24 o 
  22   4   0        1.31        7.10     16.53 o 
  24   4   0        4.66        5.49     18.48 o 
  26   4   0        8.99       43.08     30.30 o 
  28   4   0      265.92      212.98     71.70 o 
   1   5   0      264.14      239.06     45.09 o 
   3   5   0      338.26      384.27     16.91 o 
   5   5   0     1540.73     1546.94     37.60 o 
   7   5   0     8995.22     9067.86    203.07 o 
   9   5   0     3784.43     3359.22     78.09 o 
  11   5   0     1477.12     1471.86     40.18 o 
  13   5   0      895.51      799.59     32.20 o 
  15   5   0     1544.54     1420.82     45.70 o 
  17   5   0      574.93      533.57     24.04 o 
  19   5   0        1.89       -5.95     11.90 o 
  21   5   0        2.49        7.17     14.61 o 
  23   5   0      147.17      140.53     22.55 o 
  25   5   0      594.02      619.33     58.82 o 
  27   5   0     1050.93     1071.75     77.04 o 
   0   6   0      936.78      897.80     49.70 o 
   2   6   0     3522.92     3286.90    121.11 o 
   4   6   0      327.42      432.69     28.42 o 
   6   6   0      719.05      649.84     33.40 o 
   8   6   0     8149.46     7339.45    173.71 o 
  10   6   0     7556.84     7506.66    181.10 o 
  12   6   0        2.62        9.46     18.04 o 
  14   6   0        1.48       21.09     13.65 o 
  16   6   0       98.49      158.20     20.45 o 
  18   6   0       37.03       25.75     18.64 o 
  20   6   0      858.21      869.74     41.84 o 
  22   6   0       10.05        6.37     24.27 o 
  24   6   0      231.51      259.60     36.71 o 
  26   6   0      764.57      804.94     47.41 o 
   1   7   0     1719.70     1479.48     50.75 o 
   3   7   0      953.19      836.76     38.21 o 
   5   7   0     1322.51     1203.37     46.41 o 
   7   7   0      208.09      193.92     23.38 o 
   9   7   0      134.16      113.98     21.86 o 
  11   7   0       65.66       45.04     21.10 o 
  13   7   0      310.33      268.82     49.28 o 
  15   7   0       16.69       38.62     57.36 o 
  17   7   0      677.21      696.70     54.32 o 
  19   7   0      119.54      195.68     63.23 o 
  21   7   0      258.00      379.92     48.72 o 
  23   7   0      394.95      338.11     57.46 o 
   0   8   0     1465.91     1500.32     78.22 o 
   2   8   0      366.43      316.80     27.21 o 
   4   8   0        0.01       -8.99     16.27 o 
   6   8   0       41.48       42.71     23.91 o 
   8   8   0       38.69       59.09     20.59 o 
  10   8   0      112.51       70.62     22.71 o 
  12   8   0       61.39       71.16     37.22 o 
  14   8   0        6.66        8.04     22.34 o 
  16   8   0      122.65      109.85     32.10 o 
  18   8   0       81.36      109.13     32.12 o 
  20   8   0       92.48       59.50     32.59 o 
  22   8   0        6.16       16.71     29.97 o 
   1   9   0       90.60       86.34     22.60 o 
   3   9   0       43.55       53.63     24.54 o 
   5   9   0       11.09       39.52     20.05 o 
   7   9   0      721.26      718.73     52.95 o 
   9   9   0      653.88      679.32    134.74 o 
  11   9   0      172.90      195.14     44.67 o 
  13   9   0       17.24       25.67     37.02 o 
  15   9   0      107.78      131.65     32.50 o 
  17   9   0       29.53       27.50     28.32 o 
  19   9   0       12.41      -37.91     39.01 o 
   0  10   0      986.42      960.30     72.77 o 
   2  10   0      833.04      838.75     58.09 o 
   4  10   0        1.84      -16.98     43.41 o 
   6  10   0       78.04       80.65     25.59 o 
   8  10   0        8.06       13.88     22.56 o 
  10  10   0      116.17      142.51     30.18 o 
  12  10   0       41.04      -11.18     23.91 o 
  14  10   0       65.50       81.45     30.28 o 
  16  10   0      396.29      487.07     49.65 o 
   1  11   0     1273.26     1339.17    104.54 o 
   3  11   0     1031.33     1117.94     58.09 o 
   5  11   0       98.42       88.30     27.47 o 
   7  11   0       80.23       95.97     28.81 o 
   9  11   0      141.67      194.36     32.94 o 
  11  11   0        0.48        2.28     43.94 o 
  13  11   0      271.09      306.80     40.81 o 
   0  12   0      970.21      862.78     77.18 o 
   2  12   0        4.37        2.76     25.44 o 
   4  12   0       46.67       32.64     25.59 o 
   6  12   0       74.81       96.68     39.74 o 
 -29   1   1       20.93       22.87     31.68 o 
 -27   1   1      634.22      616.44     42.22 o 
 -25   1   1        6.69      -11.99     15.37 o 
 -23   1   1        0.12      -13.73     13.73 o 
 -21   1   1       38.31       52.03     14.07 o 
 -19   1   1     1368.32     1339.54     31.68 o 
 -17   1   1      132.63      131.37     11.30 o 
 -15   1   1      614.30      576.85     16.12 o 
 -13   1   1      650.51      701.00     12.68 o 
 -11   1   1      302.87      249.38     10.04 o 
  -9   1   1      189.51      261.79      7.87 o 
  -7   1   1        1.13        7.30      4.59 o 
  -5   1   1     1960.38     1950.39     27.66 o 
  -3   1   1      536.59      666.94     11.28 o 
  -1   1   1     1502.40     1368.42     16.33 o 
   1   1   1       82.77       52.73      2.57 o 
   3   1   1    15121.06    15279.48    120.82 o 
   5   1   1     4285.07     4386.76     40.52 o 
   7   1   1      228.59      238.69      7.66 o 
   9   1   1      603.93      577.43     11.43 o 
  11   1   1     2421.18     2495.70     27.76 o 
  13   1   1     1241.66     1161.24     19.75 o 
  15   1   1     1371.44     1302.67     26.15 o 
  17   1   1     1262.46     1208.14     23.92 o 
  19   1   1       15.80       13.07     13.45 o 
  21   1   1      131.34      104.46     17.03 o 
  23   1   1       55.02       31.08     25.12 o 
  25   1   1        2.57       15.96     17.91 o 
  27   1   1       49.20       63.53     17.98 o 
  29   1   1       48.89       61.49     46.03 o 
 -30   2   1        0.02       35.22     23.79 o 
 -28   2   1       18.07      -17.81     23.56 o 
 -26   2   1      371.91      398.27     64.90 o 
 -24   2   1       36.62       38.15     23.01 o 
 -22   2   1        0.06        7.26     15.13 o 
 -20   2   1      603.46      613.57     23.36 o 
 -18   2   1       69.12       68.07     10.37 o 
 -16   2   1      244.64      231.65     13.93 o 
 -14   2   1      165.76      191.05     10.09 o 
 -12   2   1     2994.04     3162.69     39.06 o 
 -10   2   1     1877.71     2102.03     29.80 o 
  -8   2   1      842.87      974.30     22.67 o 
  -6   2   1      248.07      272.96      8.19 o 
  -4   2   1     8680.92     8431.03     98.09 o 
  -2   2   1    22668.14    21566.52    342.86 o 
   0   2   1      151.67      208.07     36.97 o 
   2   2   1     2725.66     2472.92     52.22 o 
   4   2   1        0.65       -1.01      4.20 o 
   6   2   1     2268.35     2787.14     30.95 o 
   8   2   1     6557.78     7267.77     76.39 o 
  10   2   1      216.65      257.84      9.87 o 
  12   2   1      417.98      437.52     13.42 o 
  14   2   1     2030.16     1881.83     31.08 o 
  16   2   1       86.82       73.65     11.76 o 
  18   2   1      224.74      254.02     15.16 o 
  20   2   1      374.80      368.78     35.25 o 
  22   2   1      226.66      250.78     26.64 o 
  24   2   1      629.85      676.39     46.45 o 
  26   2   1      144.81       73.45     39.69 o 
  28   2   1      353.39      262.86     79.06 o 
 -29   3   1        0.45      -14.48     27.85 o 
 -27   3   1       21.35        6.63     26.79 o 
 -25   3   1     1823.21     1892.09     62.34 o 
 -23   3   1      315.91      289.73     37.89 o 
 -21   3   1        0.60       -0.18     12.04 o 
 -19   3   1     1093.45      982.32     35.05 o 
 -17   3   1     4281.24     3994.81     61.95 o 
 -15   3   1     1019.37     1039.43     25.90 o 
 -13   3   1        0.01       -6.84      9.09 o 
 -11   3   1     4204.55     4277.07     58.43 o 
  -9   3   1       92.49      115.53      8.24 o 
  -7   3   1     5410.66     5565.09     71.38 o 
  -5   3   1     2174.08     2311.60     42.62 o 
  -3   3   1     7742.49     8361.42    218.70 o 
  -1   3   1     4099.20     4202.97     94.25 o 
   1   3   1     4555.96     4977.89    139.94 o 
   3   3   1     1201.58     1296.26     35.00 o 
   5   3   1     1050.40     1044.23     21.32 o 
   7   3   1     8493.56     9530.45    114.78 o 
   9   3   1      700.19      722.45     16.86 o 
  11   3   1     1261.39     1283.14     26.84 o 
  13   3   1     2313.41     2534.35     41.36 o 
  15   3   1     6841.52     6173.29     85.49 o 
  17   3   1      411.56      326.55     20.79 o 
  19   3   1       22.54       24.96     15.44 o 
  21   3   1       40.59       52.99     15.50 o 
  23   3   1       67.31       65.47     28.85 o 
  25   3   1      478.67      351.80     90.09 o 
  27   3   1       49.07       81.37     32.47 o 
 -28   4   1      602.42      558.88    115.92 o 
 -26   4   1        4.79       27.38     24.39 o 
 -24   4   1      121.53       97.64     21.64 o 
 -22   4   1     1265.52     1304.90     43.98 o 
 -20   4   1     1007.57      907.36     35.27 o 
 -18   4   1        5.68       17.19     12.55 o 
 -16   4   1     1037.51      968.61     27.47 o 
 -14   4   1       13.82       13.45     10.28 o 
 -12   4   1      306.99      377.65     15.24 o 
 -10   4   1      129.29      130.85      9.85 o 
  -8   4   1      746.21      812.48     18.97 o 
  -6   4   1     7043.06     7535.76    103.41 o 
  -4   4   1     8433.79     9048.50    273.89 o 
  -2   4   1     3338.58     3801.97    127.51 o 
   0   4   1     1585.69     1915.30     38.72 o 
   2   4   1     1240.98     1498.67     42.48 o 
   4   4   1     1460.28     1414.35     54.37 o 
   6   4   1       35.11        8.90      8.39 o 
   8   4   1     1650.16     1677.17     39.10 o 
  10   4   1     4222.02     4246.10     76.15 o 
  12   4   1     1509.84     1476.55     30.36 o 
  14   4   1      468.72      341.90     21.79 o 
  16   4   1      426.81      361.46     19.10 o 
  18   4   1      205.80      230.69     21.15 o 
  20   4   1      271.96      328.83     27.48 o 
  22   4   1       70.59       84.52     19.99 o 
  24   4   1        3.74       12.42     18.74 o 
  26   4   1      728.94      682.41     54.53 o 
 -27   5   1      623.00      663.61     38.66 o 
 -25   5   1       72.57       48.41     16.27 o 
 -23   5   1       11.90        2.73     24.08 o 
 -21   5   1       14.49       25.87     16.33 o 
 -19   5   1      342.58      363.58     21.17 o 
 -17   5   1      174.46      176.32     18.71 o 
 -15   5   1      218.86      211.98     25.81 o 
 -13   5   1       15.15       32.31     14.49 o 
 -11   5   1       18.24        2.85     12.55 o 
  -9   5   1      246.34      213.57     15.19 o 
  -7   5   1      209.72      250.29     14.05 o 
  -5   5   1        9.86       -3.62      8.31 o 
  -3   5   1       16.07       22.68      6.42 o 
  -1   5   1       10.88        5.08      6.98 o 
   1   5   1      151.64      163.83     15.53 o 
   3   5   1        6.76      -11.19     11.19 o 
   5   5   1     1027.44     1041.80     45.51 o 
   7   5   1      120.85       93.63     31.98 o 
   9   5   1        0.01        4.17     15.69 o 
  11   5   1      312.54      258.54     20.13 o 
  13   5   1      200.10      224.41     20.77 o 
  15   5   1      224.59      257.24     23.87 o 
  17   5   1      198.83      179.14     23.81 o 
  19   5   1       13.21        3.82     18.97 o 
  21   5   1        5.38       -1.70     23.49 o 
  23   5   1       44.08        2.71     25.11 o 
  25   5   1      103.79      118.63     27.86 o 
 -26   6   1      410.38      393.38     37.13 o 
 -24   6   1       25.88       47.36     27.31 o 
 -22   6   1      141.16       76.67     24.63 o 
 -20   6   1      744.41      778.11     58.36 o 
 -18   6   1        0.77       17.78     17.30 o 
 -16   6   1       52.25       32.78     16.13 o 
 -14   6   1        6.06       16.79     13.89 o 
 -12   6   1      184.94      205.78     24.98 o 
 -10   6   1     1028.69      925.15     41.36 o 
  -8   6   1      298.72      320.02     23.82 o 
  -6   6   1      137.93      115.12     16.96 o 
  -4   6   1        5.20        2.23      9.24 o 
  -2   6   1      677.50      738.20     24.48 o 
   0   6   1      161.14      132.38     26.21 o 
   2   6   1      537.96      488.73     31.46 o 
   4   6   1        6.24       12.64     15.44 o 
   6   6   1      168.58      181.95     22.50 o 
   8   6   1     2058.69     1833.17     89.03 o 
  10   6   1      203.60      179.70     63.02 o 
  12   6   1      472.13      468.10     37.58 o 
  14   6   1       27.53       14.75     19.41 o 
  16   6   1       94.09       62.25     36.17 o 
  18   6   1       75.76       90.63     21.67 o 
  20   6   1      157.82      188.82     26.38 o 
  22   6   1      213.93      247.13     31.21 o 
  24   6   1        7.76       23.02     24.39 o 
 -25   7   1       15.89       39.25     35.43 o 
 -23   7   1      256.10      301.84     33.57 o 
 -21   7   1       19.68       18.03     21.22 o 
 -19   7   1      125.24      147.01     34.04 o 
 -17   7   1       11.71        9.90     22.91 o 
 -15   7   1       37.41       34.12     47.50 o 
 -13   7   1       53.48       74.03     21.76 o 
 -11   7   1        0.51        9.27     17.97 o 
  -9   7   1      121.48      123.68     20.01 o 
  -7   7   1       54.49       59.29     17.07 o 
  -5   7   1      864.68      773.71     35.42 o 
  -3   7   1       12.38       -7.02     12.76 o 
  -1   7   1        0.21        5.89     25.59 o 
   1   7   1       36.77       19.32     15.41 o 
   3   7   1        0.06        8.97     15.77 o 
   5   7   1      681.68      718.57     37.53 o 
   7   7   1      370.17      332.45     41.42 o 
   9   7   1      250.52      229.02     28.23 o 
  11   7   1      172.83      198.40     28.60 o 
  13   7   1       77.71       75.66     54.63 o 
  15   7   1      341.83      475.24     46.35 o 
  17   7   1      158.78      140.78     34.04 o 
  19   7   1       30.88       64.95     51.38 o 
  21   7   1        3.70      -12.91     38.80 o 
  23   7   1        3.46       57.38     35.61 o 
 -22   8   1       17.71       47.70     31.55 o 
 -20   8   1       35.52      -13.62     27.14 o 
 -18   8   1        1.48      -17.43     24.29 o 
 -16   8   1      123.99      181.47     33.86 o 
 -14   8   1        1.11       22.34     30.30 o 
 -12   8   1       79.67       88.69     23.66 o 
 -10   8   1      836.83      836.58    152.88 o 
  -8   8   1      971.17      898.08     43.38 o 
  -6   8   1       40.39       34.54     17.14 o 
  -4   8   1     1179.79      924.54     42.28 o 
  -2   8   1      118.61      185.64     23.46 o 
   0   8   1     1490.78     1407.74     53.18 o 
   2   8   1      234.79      215.12     24.69 o 
   4   8   1        3.63      -14.42     16.45 o 
   6   8   1      192.08      237.57     27.50 o 
   8   8   1      108.58      115.86     24.56 o 
  10   8   1     1069.80     1121.45     66.17 o 
  12   8   1        7.58        4.21     37.12 o 
  14   8   1      867.31      936.40     72.46 o 
  16   8   1      136.68      146.39     51.70 o 
  18   8   1      925.39     1058.23     68.59 o 
  20   8   1       13.38      -26.66     26.66 o 
  22   8   1      127.01      114.64     85.77 o 
 -21   9   1        4.35        7.29     30.17 o 
 -19   9   1      518.38      527.89     51.07 o 
 -17   9   1      834.92      864.34    158.34 o 
 -15   9   1        2.77       23.68     26.30 o 
 -13   9   1      170.74      127.78     29.04 o 
 -11   9   1      613.75      595.14     41.32 o 
  -9   9   1       48.19       35.75     22.33 o 
  -7   9   1      276.04      258.05     28.44 o 
  -5   9   1       97.70      100.11     37.22 o 
  -3   9   1      225.93      169.26     32.61 o 
  -1   9   1      136.68      113.22     23.30 o 
   1   9   1      114.25      124.77     23.76 o 
   3   9   1      231.84      236.89     27.91 o 
   5   9   1      216.49      288.56     30.58 o 
   7   9   1      884.88      990.51     51.98 o 
   9   9   1       16.92       11.46     24.12 o 
  11   9   1     1119.41     1059.04     58.84 o 
  13   9   1      560.26      616.81     49.16 o 
  15   9   1      329.39      341.37     54.21 o 
  17   9   1      103.60      142.69     37.78 o 
  19   9   1       39.05       99.04     35.52 o 
 -18  10   1       49.77       32.56     30.24 o 
 -16  10   1        3.42       30.43     28.24 o 
 -14  10   1      194.62      220.56     65.64 o 
 -12  10   1     1579.64     1611.85     71.29 o 
 -10  10   1       13.70        2.57     22.50 o 
  -8  10   1      185.83      251.26     48.24 o 
  -6  10   1        0.20       19.37     22.04 o 
  -4  10   1       16.23       17.59     21.31 o 
  -2  10   1      486.15      529.06     39.39 o 
   0  10   1        1.63       12.39     21.86 o 
   2  10   1       89.24       85.66     26.14 o 
   4  10   1      646.92      711.10     64.38 o 
   6  10   1     1156.99     1174.23     82.00 o 
   8  10   1        7.84       -2.70     30.93 o 
  10  10   1      331.21      345.18     39.50 o 
  12  10   1       36.09       65.34     28.68 o 
  14  10   1       20.12      -11.97     28.00 o 
  16  10   1      282.60      413.61    110.42 o 
 -13  11   1       83.27      137.99     32.59 o 
 -11  11   1        0.37      -18.48     23.29 o 
  -9  11   1       43.31       45.13     24.78 o 
  -7  11   1        5.97       14.07     24.69 o 
  -5  11   1      339.52      333.53     40.16 o 
  -3  11   1        2.70      -10.17     22.42 o 
  -1  11   1        0.25        4.81     22.61 o 
   1  11   1       28.97       -8.13     24.02 o 
   3  11   1       69.18       73.75     27.26 o 
   5  11   1      138.50      176.10     37.33 o 
   7  11   1        0.02       20.26     24.84 o 
   9  11   1       17.71       -9.36     23.88 o 
  11  11   1       19.61       32.65     31.35 o 
  -8  12   1        2.66       16.34     34.50 o 
  -6  12   1        4.84       -0.98     24.36 o 
  -4  12   1       12.39       -2.00     23.97 o 
  -2  12   1       62.67       79.38     29.74 o 
   0  12   1       79.83       59.14     39.01 o 
   2  12   1        8.10      -18.10     24.47 o 
   4  12   1       52.21       39.37     27.46 o 
   6  12   1       10.41       12.07     26.55 o 
 -30   0   2      133.88      153.23     31.21 o 
 -28   0   2       19.31       54.71     28.32 o 
 -26   0   2        0.77       15.36     24.68 o 
 -24   0   2      155.08      184.88     30.70 o 
 -22   0   2      776.82      814.48     30.81 o 
 -20   0   2     1658.34     1653.51     38.72 o 
 -18   0   2    10727.94    10383.93    138.63 o 
 -16   0   2        7.94        9.65      7.79 o 
 -14   0   2      236.40      231.12     12.56 o 
 -12   0   2       97.46      147.15     10.64 o 
 -10   0   2     5719.31     5910.02     73.84 o 
  -8   0   2     3146.14     2796.50     60.19 o 
  -6   0   2        0.22        2.07      5.92 o 
  -4   0   2    39764.97    40796.68    432.65 o 
  -2   0   2     2013.32     2392.02     27.31 o 
   0   0   2    32283.96    31366.49    399.63 o 
   2   0   2      618.89      648.05     15.84 o 
   4   0   2     2350.28     2855.01     34.89 o 
   6   0   2     1246.05     1263.97     20.91 o 
   8   0   2     6588.34     6994.40     81.38 o 
  10   0   2      207.94      274.01     11.19 o 
  12   0   2     2642.41     2453.76     36.03 o 
  14   0   2     3760.74     3630.68     57.53 o 
  16   0   2       44.65       54.01     15.82 o 
  18   0   2     1536.72     1333.90     46.72 o 
  20   0   2       24.89       29.77     20.96 o 
  22   0   2       14.88      -26.03     26.03 o 
  24   0   2       50.22       29.60     21.45 o 
  26   0   2     1085.14     1045.26     74.66 o 
  28   0   2      404.70      540.69     61.03 o 
 -31   1   2      724.66      822.07     69.25 o 
 -29   1   2        3.77        9.08     27.18 o 
 -27   1   2      149.66      154.54     19.24 o 
 -25   1   2        9.87       17.40     14.99 o 
 -23   1   2      845.34      811.67     28.46 o 
 -21   1   2     1754.06     1778.82     40.05 o 
 -19   1   2       79.10      115.71     12.14 o 
 -17   1   2      304.82      287.16     13.34 o 
 -15   1   2      601.72      627.90     15.57 o 
 -13   1   2     2125.76     1986.19     25.40 o 
 -11   1   2       11.22       22.41      5.23 o 
  -9   1   2     2256.63     2238.60     29.30 o 
  -7   1   2     1066.19      904.60     15.24 o 
  -5   1   2    22559.94    22876.68    200.40 o 
  -3   1   2     4408.40     4216.99     50.63 o 
  -1   1   2    17209.93    17313.67    171.47 o 
   1   1   2     1716.75     1708.69     16.57 o 
   3   1   2      160.09      144.61      5.63 o 
   5   1   2       27.89       11.98      3.45 o 
   7   1   2     2916.75     3194.22     30.67 o 
   9   1   2     5834.77     6470.94     55.57 o 
  11   1   2     1896.54     1913.32     23.08 o 
  13   1   2     1707.03     1660.38     24.33 o 
  15   1   2      213.38      206.61     12.50 o 
  17   1   2      970.55      905.13     24.31 o 
  19   1   2      154.01      129.87     14.39 o 
  21   1   2        0.10      -10.93     14.80 o 
  23   1   2        7.15       -2.87     17.46 o 
  25   1   2      907.31     1009.12     44.74 o 
  27   1   2      613.45      706.88     35.35 o 
 -30   2   2       97.67       50.87     21.30 o 
 -28   2   2      170.88      109.71     27.50 o 
 -26   2   2        8.88       -4.18     20.72 o 
 -24   2   2       19.39       36.88     32.78 o 
 -22   2   2       76.80      107.78     19.18 o 
 -20   2   2      469.08      515.73     28.84 o 
 -18   2   2       45.91       23.97     11.06 o 
 -16   2   2     1371.87     1302.83     27.03 o 
 -14   2   2      234.11      293.44     12.17 o 
 -12   2   2     3217.63     3205.22     40.55 o 
 -10   2   2     2178.60     2320.85     34.48 o 
  -8   2   2      119.05      133.19      6.88 o 
  -6   2   2      819.09      703.04     14.57 o 
  -4   2   2      348.92      289.23      9.40 o 
  -2   2   2       53.51       50.72      8.89 o 
   0   2   2     3355.13     3182.03     55.91 o 
   2   2   2     4979.11     4822.95     59.43 o 
   4   2   2    12623.52    13707.88    141.85 o 
   6   2   2      232.60      257.22      8.69 o 
   8   2   2      442.43      651.91     14.75 o 
  10   2   2      923.29     1025.05     19.22 o 
  12   2   2       85.56       79.31      9.83 o 
  14   2   2      150.69      120.74     11.41 o 
  16   2   2      189.75      198.31     18.16 o 
  18   2   2      142.65      128.91     14.66 o 
  20   2   2       85.72      107.16     14.68 o 
  22   2   2      981.20     1045.90     36.34 o 
  24   2   2        2.81        3.94     21.08 o 
  26   2   2       48.82       82.77     36.79 o 
  28   2   2      241.95      290.88     67.11 o 
 -29   3   2       12.99       41.43     30.41 o 
 -27   3   2       19.66       12.23     29.45 o 
 -25   3   2       19.54       36.99     25.09 o 
 -23   3   2      190.58      184.36     30.43 o 
 -21   3   2       62.63       39.24     14.01 o 
 -19   3   2       11.43        8.14     14.03 o 
 -17   3   2     1353.18     1297.76     32.44 o 
 -15   3   2       39.15       47.53     10.68 o 
 -13   3   2     1104.77     1157.94     23.88 o 
 -11   3   2      807.76      770.06     21.30 o 
  -9   3   2       52.53       32.24      6.14 o 
  -7   3   2     2161.72     1917.89     30.23 o 
  -5   3   2       55.46       90.91      7.15 o 
  -3   3   2     2475.96     2332.92     41.06 o 
  -1   3   2      824.10      754.96     34.90 o 
   1   3   2      825.83      846.15     26.47 o 
   3   3   2     1356.43     1430.19     40.14 o 
   5   3   2        0.39        1.40      6.52 o 
   7   3   2      248.71      251.49     10.40 o 
   9   3   2       89.62       80.89      8.17 o 
  11   3   2        0.14       -5.99      7.22 o 
  13   3   2        0.19        2.35      8.42 o 
  15   3   2      103.77      114.33     12.79 o 
  17   3   2        0.23        6.95     13.03 o 
  19   3   2        4.24       19.30     15.38 o 
  21   3   2       32.74       16.19     18.75 o 
  23   3   2        2.70      -21.25     21.25 o 
  25   3   2       18.77       28.71     29.20 o 
  27   3   2       19.33      -24.33     27.41 o 
 -30   4   2        7.04       31.71     30.28 o 
 -28   4   2        9.98       11.90     27.94 o 
 -26   4   2       71.79       42.26     41.29 o 
 -24   4   2      125.89      134.83     23.38 o 
 -22   4   2       22.27       18.11     14.05 o 
 -20   4   2      326.55      280.24     22.15 o 
 -18   4   2      632.28      610.98     24.95 o 
 -16   4   2      533.04      499.46     20.16 o 
 -14   4   2      752.68      731.78     25.98 o 
 -12   4   2      652.52      665.91     18.94 o 
 -10   4   2       59.65       61.07      7.47 o 
  -8   4   2     1349.30     1405.59     61.60 o 
  -6   4   2     3525.04     3640.65     62.77 o 
  -4   4   2      415.20      373.68     28.17 o 
  -2   4   2       43.16       50.45     15.78 o 
   0   4   2      616.66      725.12     26.43 o 
   2   4   2      807.74      831.99     29.04 o 
   4   4   2      832.40      865.54     32.38 o 
   6   4   2        7.95        9.22     15.38 o 
   8   4   2      340.61      312.51     17.40 o 
  10   4   2      466.98      401.98     18.36 o 
  12   4   2     2101.25     1885.68     35.36 o 
  14   4   2       58.05       57.84     13.01 o 
  16   4   2       45.10       43.98     13.89 o 
  18   4   2        3.66       13.30     15.30 o 
  20   4   2       31.49       45.98     18.09 o 
  22   4   2        9.90       -1.78     16.33 o 
  24   4   2        4.12      -14.08     17.37 o 
  26   4   2        2.22        2.41     29.88 o 
 -29   5   2     1101.09      964.87     81.30 o 
 -27   5   2      175.79      132.44     25.68 o 
 -25   5   2      132.62      101.40     19.27 o 
 -23   5   2      143.65      168.61     22.22 o 
 -21   5   2        9.74       -0.72     14.78 o 
 -19   5   2      438.24      425.70     22.60 o 
 -17   5   2     1151.27     1128.69     31.66 o 
 -15   5   2     1032.03      983.84     26.87 o 
 -13   5   2       22.30       16.50     11.35 o 
 -11   5   2     4573.27     4402.89     82.57 o 
  -9   5   2      648.25      682.55     17.26 o 
  -7   5   2        3.22      -16.57     21.81 o 
  -5   5   2      227.11      253.13     32.09 o 
  -3   5   2      192.08      186.65     27.89 o 
  -1   5   2     1691.87     1911.16     63.11 o 
   1   5   2       12.68       26.08     11.32 o 
   3   5   2     9478.49     9219.43    263.30 o 
   5   5   2     2401.65     2246.61     67.25 o 
   7   5   2     1829.46     1750.45     85.15 o 
   9   5   2      170.70      143.33     24.33 o 
  11   5   2     1700.12     1633.96     43.39 o 
  13   5   2      625.15      601.26     34.69 o 
  15   5   2       43.80       34.31     17.46 o 
  17   5   2       18.15       10.56     18.54 o 
  19   5   2        6.56       27.33     20.86 o 
  21   5   2     1249.77     1460.46     65.88 o 
  23   5   2     1212.68     1420.18     59.84 o 
  25   5   2        7.19      -25.20     25.20 o 
 -28   6   2     1844.86     1933.01     95.79 o 
 -26   6   2      287.61      337.17     33.98 o 
 -24   6   2      137.56      178.35     32.48 o 
 -22   6   2      191.79      147.97     25.96 o 
 -20   6   2        0.99        5.40     18.96 o 
 -18   6   2       59.19       79.71     20.16 o 
 -16   6   2      135.18      137.51     19.69 o 
 -14   6   2      428.09      489.78     25.16 o 
 -12   6   2      720.92      620.09     23.46 o 
 -10   6   2     5122.58     4496.09    113.53 o 
  -8   6   2     2943.26     2997.90    111.36 o 
  -6   6   2     1601.79     1600.98     82.00 o 
  -4   6   2     1436.83     1237.54     69.84 o 
  -2   6   2     1876.43     1973.36     44.05 o 
   0   6   2      338.75      435.75     25.05 o 
   2   6   2       50.93       60.03     16.54 o 
   4   6   2     2455.64     1922.81     61.83 o 
   6   6   2     1078.85     1193.58     71.09 o 
   8   6   2     1311.82     1299.89    128.35 o 
  10   6   2     1297.18     1213.94     55.94 o 
  12   6   2      110.78      104.94     26.09 o 
  14   6   2       31.43       47.57     24.99 o 
  16   6   2      208.73      241.72     22.98 o 
  18   6   2        1.68       19.08     19.04 o 
  20   6   2        2.53      -19.19     19.19 o 
  22   6   2     1529.11     1630.72     58.17 o 
  24   6   2      923.58      970.93     50.30 o 
 -25   7   2      212.23      199.07     28.08 o 
 -23   7   2       62.38       88.56     22.92 o 
 -21   7   2        3.59        3.52     19.03 o 
 -19   7   2      451.51      506.02     27.61 o 
 -17   7   2      112.41      186.13     42.47 o 
 -15   7   2       17.05      -13.50     18.45 o 
 -13   7   2     1183.15     1179.77     52.04 o 
 -11   7   2      761.71      703.74     37.51 o 
  -9   7   2       31.89       19.02     14.84 o 
  -7   7   2      310.33      232.00     22.54 o 
  -5   7   2      211.15      239.40     20.10 o 
  -3   7   2       54.41       80.68     16.33 o 
  -1   7   2      153.75      190.28     20.53 o 
   1   7   2     1325.79     1132.25     66.69 o 
   3   7   2      149.79      149.51     21.42 o 
   5   7   2      488.74      410.24     31.14 o 
   7   7   2     1997.73     1693.61     63.37 o 
   9   7   2      954.76      799.56     46.40 o 
  11   7   2       67.82      101.74     25.77 o 
  13   7   2      108.44      125.90     43.52 o 
  15   7   2       13.27       -6.06     29.15 o 
  17   7   2       79.05       59.14     30.64 o 
  19   7   2      431.02      411.04     49.76 o 
  21   7   2       85.66       43.52     34.55 o 
  23   7   2      293.55      211.40     59.14 o 
 -24   8   2       43.95       50.57     54.74 o 
 -22   8   2       43.26       82.03     32.37 o 
 -20   8   2       31.81       44.77     28.89 o 
 -18   8   2       29.55       39.70     51.38 o 
 -16   8   2        0.12      -16.18     20.64 o 
 -14   8   2       82.55       43.77     21.08 o 
 -12   8   2       50.92       44.75     20.18 o 
 -10   8   2       57.19       70.96     19.45 o 
  -8   8   2      156.77      163.92     21.61 o 
  -6   8   2      849.00      742.39     36.84 o 
  -4   8   2      231.55      227.95     23.51 o 
  -2   8   2       23.54       -5.54     17.83 o 
   0   8   2      120.77       76.07     20.00 o 
   2   8   2        3.75        2.67     17.57 o 
   4   8   2       21.38       13.20     18.83 o 
   6   8   2        3.40      -16.91     16.91 o 
   8   8   2       24.53       21.67     20.09 o 
  10   8   2       18.35        9.57     23.53 o 
  12   8   2      123.34      174.34     33.11 o 
  14   8   2       41.18       75.43     29.98 o 
  16   8   2        6.79       51.96     29.44 o 
  18   8   2        3.03       24.95     30.59 o 
  20   8   2       10.49       -2.30     30.46 o 
 -21   9   2       33.51       80.45     33.05 o 
 -19   9   2        0.64        3.16     27.08 o 
 -17   9   2       65.43       80.05     27.79 o 
 -15   9   2       27.64       42.14     24.54 o 
 -13   9   2      131.92      100.61     26.16 o 
 -11   9   2        9.46        4.35     20.23 o 
  -9   9   2      239.06      254.51     27.43 o 
  -7   9   2      152.08      179.48     24.54 o 
  -5   9   2       47.06       58.78     26.21 o 
  -3   9   2       71.50       65.61     36.70 o 
  -1   9   2        1.01       -4.04     18.79 o 
   1   9   2        3.77       15.37     18.62 o 
   3   9   2        0.08        2.15     19.17 o 
   5   9   2      372.56      364.73     56.73 o 
   7   9   2        0.77       31.90     23.45 o 
   9   9   2       27.59       84.50     26.86 o 
  11   9   2      242.96      288.39     38.38 o 
  13   9   2        0.88       14.38     26.20 o 
  15   9   2       19.39       62.54     46.87 o 
  17   9   2        0.72      -22.14     33.66 o 
 -18  10   2       63.09       82.85     31.37 o 
 -16  10   2      289.80      312.53     41.63 o 
 -14  10   2      239.55      298.26     36.01 o 
 -12  10   2       33.75       45.24     23.53 o 
 -10  10   2      297.95      308.37     36.60 o 
  -8  10   2      275.51      245.62     52.43 o 
  -6  10   2       31.18       17.94     21.18 o 
  -4  10   2      211.27      216.69     29.73 o 
  -2  10   2       72.60       63.96     23.71 o 
   0  10   2        1.42      -19.07     20.44 o 
   2  10   2      174.78      165.79     29.73 o 
   4  10   2      186.87      190.68     30.62 o 
   6  10   2       19.64       15.42     23.02 o 
   8  10   2      176.89      154.83     32.05 o 
  10  10   2      543.37      537.01     48.04 o 
  12  10   2        5.31       20.96     26.83 o 
  14  10   2      148.57      181.43     38.54 o 
 -15  11   2        8.97       13.14     29.26 o 
 -13  11   2       17.06       51.73     26.84 o 
 -11  11   2      183.20      192.83     31.81 o 
  -9  11   2        0.01      -15.28     24.54 o 
  -7  11   2     1169.30     1170.83    111.99 o 
  -5  11   2      327.24      321.19     64.59 o 
  -3  11   2       52.32       26.97     24.68 o 
  -1  11   2      507.21      547.82    113.67 o 
   1  11   2      376.90      409.01     39.13 o 
   3  11   2       75.41      132.17     30.12 o 
   5  11   2      182.12      246.44     48.55 o 
   7  11   2       63.45       19.31     30.30 o 
   9  11   2       85.22       82.20     40.79 o 
  11  11   2     1433.91     1562.25     77.65 o 
  -8  12   2       41.57       83.07     28.04 o 
  -6  12   2       68.54       61.17     27.76 o 
  -4  12   2     1339.48     1189.57     61.65 o 
  -2  12   2      609.71      712.64     49.40 o 
   0  12   2       48.23       17.44     26.69 o 
   2  12   2      124.83      119.19     32.16 o 
   4  12   2      283.03      371.26     41.81 o 
 -31   1   3       32.02       14.47     28.32 o 
 -29   1   3       31.40       44.71     26.96 o 
 -27   1   3        1.83       -2.23     19.09 o 
 -25   1   3       32.74       47.73     14.74 o 
 -23   1   3     4315.70     4226.08     69.26 o 
 -21   1   3     1042.68      979.71     25.65 o 
 -19   1   3      591.94      625.78     18.59 o 
 -17   1   3     1105.44     1100.04     29.80 o 
 -15   1   3       47.47       40.05      7.56 o 
 -13   1   3       63.51       59.97      6.70 o 
 -11   1   3     3616.75     3944.86     38.41 o 
  -9   1   3        1.35       -1.11      4.49 o 
  -7   1   3     1291.33     1163.90     16.93 o 
  -5   1   3    20814.56    20800.79    197.54 o 
  -3   1   3    25787.01    26013.18    236.10 o 
  -1   1   3     3783.78     3660.92     45.10 o 
   1   1   3     4329.37     4302.89     40.04 o 
   3   1   3     1358.99     1297.21     16.44 o 
   5   1   3       52.83       30.56      5.47 o 
   7   1   3     8291.15     8562.03     76.35 o 
   9   1   3      401.67      344.51     10.58 o 
  11   1   3      127.43      156.03      8.82 o 
  13   1   3       23.25       17.35      9.23 o 
  15   1   3      296.42      254.97     13.28 o 
  17   1   3      312.36      271.73     15.84 o 
  19   1   3        4.51       -0.23     11.95 o 
  21   1   3      283.35      257.83     53.70 o 
  23   1   3       39.42       28.90     23.99 o 
  25   1   3      574.65      666.67     42.61 o 
  27   1   3        0.67      -20.23     20.23 o 
 -32   2   3      169.33      203.69     99.51 o 
 -30   2   3      466.92      420.31     29.89 o 
 -28   2   3      173.95      209.68     26.84 o 
 -26   2   3        6.26      -18.75     18.75 o 
 -24   2   3        0.02        0.99     16.19 o 
 -22   2   3      232.26      237.84     29.20 o 
 -20   2   3      133.06      111.36     15.65 o 
 -18   2   3     2131.55     2075.78     35.55 o 
 -16   2   3      897.00      934.63     21.39 o 
 -14   2   3     2992.03     3087.91     40.68 o 
 -12   2   3     1355.53     1570.07     24.73 o 
 -10   2   3       28.55       28.89      6.14 o 
  -8   2   3     5599.82     5878.87     58.65 o 
  -6   2   3      845.19      850.74     18.27 o 
  -4   2   3      194.07      224.95      8.79 o 
  -2   2   3     3424.19     3439.56     46.89 o 
   0   2   3    11453.40    11821.35    133.76 o 
   2   2   3     4143.79     4524.97     46.39 o 
   4   2   3     8862.88    10052.77     93.33 o 
   6   2   3     1219.27     1316.55     17.71 o 
   8   2   3      205.40      211.03      8.71 o 
  10   2   3      678.01      715.92     14.90 o 
  12   2   3       14.38       11.19      8.01 o 
  14   2   3      110.89       85.53     12.34 o 
  16   2   3      166.43      161.25     18.18 o 
  18   2   3      141.37      138.84     15.50 o 
  20   2   3     1001.22     1078.93     30.92 o 
  22   2   3      243.69      300.89     34.84 o 
  24   2   3       25.99        2.47     18.76 o 
  26   2   3      177.09      189.99     64.95 o 
 -31   3   3       37.71       21.47     33.94 o 
 -29   3   3      556.04      470.16     70.57 o 
 -27   3   3        6.71        1.21     21.62 o 
 -25   3   3      384.00      363.94     47.77 o 
 -23   3   3       21.21       -7.26     15.55 o 
 -21   3   3     4052.13     3721.55     69.14 o 
 -19   3   3      124.55      134.35     13.95 o 
 -17   3   3      305.21      271.93     20.87 o 
 -15   3   3       78.68       69.14     10.82 o 
 -13   3   3      534.08      718.60     25.14 o 
 -11   3   3      693.78      750.68     24.42 o 
  -9   3   3      198.21      203.64     10.90 o 
  -7   3   3       51.12       56.49      9.30 o 
  -5   3   3     1686.91     1982.58     32.00 o 
  -3   3   3     9704.40    10028.79    139.02 o 
  -1   3   3     1319.82     1254.14     27.15 o 
   1   3   3     1668.19     1710.00     30.16 o 
   3   3   3       30.61       12.01      7.05 o 
   5   3   3      581.57      698.10     20.90 o 
   7   3   3      423.91      509.99     12.29 o 
   9   3   3     1768.75     1717.51     24.78 o 
  11   3   3     2116.11     2099.87     34.02 o 
  13   3   3      365.30      348.43     15.69 o 
  15   3   3        0.14       -7.65     10.61 o 
  17   3   3       54.83       22.71     12.06 o 
  19   3   3      445.85      499.01     34.02 o 
  21   3   3       16.44       24.40     19.19 o 
  23   3   3       26.98       54.12     26.84 o 
  25   3   3       36.35        6.60     28.97 o 
 -30   4   3       39.72       30.94     31.07 o 
 -28   4   3      139.59      113.34     44.17 o 
 -26   4   3        7.26       -1.14     20.50 o 
 -24   4   3      520.64      487.76     46.32 o 
 -22   4   3      174.35      117.93     17.17 o 
 -20   4   3      634.60      665.31     29.58 o 
 -18   4   3      181.19      180.80     16.80 o 
 -16   4   3     6412.60     6169.30     88.54 o 
 -14   4   3      484.43      534.18     17.90 o 
 -12   4   3       17.67       20.35      8.11 o 
 -10   4   3     1897.16     2106.77     31.63 o 
  -8   4   3      463.71      595.36     16.49 o 
  -6   4   3       33.25       -3.36      8.11 o 
  -4   4   3      949.53      987.59     25.15 o 
  -2   4   3     1541.78     1897.47     85.77 o 
   0   4   3     1611.37     1752.10     36.80 o 
   2   4   3    17701.70    18220.15    349.67 o 
   4   4   3      724.46      694.49     32.35 o 
   6   4   3       55.56       62.68     16.60 o 
   8   4   3      366.36      330.74     19.96 o 
  10   4   3     1325.56     1184.34     36.34 o 
  12   4   3       48.67       32.77     15.33 o 
  14   4   3     1939.04     1922.29     58.79 o 
  16   4   3      559.67      497.90     27.17 o 
  18   4   3       47.91       51.18     19.44 o 
  20   4   3      944.45      932.75     42.22 o 
  22   4   3     1334.48     1328.69     43.69 o 
  24   4   3       16.35       30.52     16.99 o 
 -29   5   3       27.90       50.39     29.38 o 
 -27   5   3      116.90      124.80     28.16 o 
 -25   5   3      160.37      160.35     23.09 o 
 -23   5   3      210.76      199.29     20.72 o 
 -21   5   3      202.85      171.45     20.31 o 
 -19   5   3       62.41       56.72     15.91 o 
 -17   5   3       77.43       86.71     14.32 o 
 -15   5   3      946.67      923.18     26.75 o 
 -13   5   3     1455.54     1401.07     41.97 o 
 -11   5   3        9.70        8.06      7.87 o 
  -9   5   3      495.12      550.16     23.18 o 
  -7   5   3        0.12        0.98     10.61 o 
  -5   5   3       23.02        8.55     26.84 o 
  -3   5   3       62.44       60.56     21.03 o 
  -1   5   3      144.40      175.32     10.85 o 
   1   5   3      665.97      710.29     30.12 o 
   3   5   3      240.37      261.77     21.68 o 
   5   5   3     1042.66     1042.14     41.58 o 
   7   5   3       38.81       16.89     25.08 o 
   9   5   3       16.22       -6.81     18.98 o 
  11   5   3      211.04      186.12     17.75 o 
  13   5   3      430.90      444.83     33.90 o 
  15   5   3       39.68       19.27     18.14 o 
  17   5   3       21.68        7.16     18.82 o 
  19   5   3       51.67       34.54     22.37 o 
  21   5   3      211.58      240.66     87.37 o 
  23   5   3      176.39      207.27     32.62 o 
 -28   6   3      286.97      301.21     41.69 o 
 -26   6   3      165.48      163.96     36.41 o 
 -24   6   3       13.92       17.94     24.83 o 
 -22   6   3       31.23       52.31     24.98 o 
 -20   6   3       14.01       33.76     19.33 o 
 -18   6   3      727.86      810.22     36.76 o 
 -16   6   3      270.72      247.27     22.37 o 
 -14   6   3      956.40      995.30     38.23 o 
 -12   6   3       77.00       97.88     21.93 o 
 -10   6   3      258.52      204.68     40.48 o 
  -8   6   3      307.80      188.75     38.59 o 
  -6   6   3        1.52      -18.25     25.17 o 
  -4   6   3        0.69      -15.10     22.86 o 
  -2   6   3      215.81      221.99     15.38 o 
   0   6   3     1198.11     1068.89     38.51 o 
   2   6   3      153.77      168.12     21.36 o 
   4   6   3     1680.05     1731.18     60.43 o 
   6   6   3      232.12      215.85     25.28 o 
   8   6   3       47.40       47.35     20.74 o 
  10   6   3      266.16      241.10     31.74 o 
  12   6   3        5.98      -19.41     19.41 o 
  14   6   3      847.50      786.78     54.06 o 
  16   6   3       19.39       30.29     28.44 o 
  18   6   3      223.12      298.47     31.83 o 
  20   6   3      250.50      287.90     43.00 o 
  22   6   3        2.72      -18.23     19.78 o 
 -27   7   3       82.52       89.79     23.09 o 
 -25   7   3      129.37      118.62     29.84 o 
 -23   7   3      330.01      425.27     32.96 o 
 -21   7   3      172.26      206.12     25.37 o 
 -19   7   3       12.47       -8.74     16.84 o 
 -17   7   3       11.22      -10.81     13.27 o 
 -15   7   3        1.98       -5.10     17.96 o 
 -13   7   3     3062.30     3022.02    174.17 o 
 -11   7   3        7.17       24.28     14.38 o 
  -9   7   3      610.67      607.76     58.93 o 
  -7   7   3       53.35       44.46     30.41 o 
  -5   7   3      205.89      156.66     35.23 o 
  -3   7   3      354.96      299.79     45.61 o 
  -1   7   3      876.50      776.12     36.07 o 
   1   7   3      326.46      380.30     27.43 o 
   3   7   3       58.41       71.34     19.26 o 
   5   7   3     1808.04     1673.32     63.10 o 
   7   7   3        1.66      -15.17     18.47 o 
   9   7   3       13.72       23.07     26.32 o 
  11   7   3        5.08       -6.55     20.55 o 
  13   7   3       71.90       85.25     28.75 o 
  15   7   3       32.29       43.02     28.32 o 
  17   7   3      380.95      436.18     50.91 o 
  19   7   3      193.70      207.73     43.01 o 
  21   7   3       33.06        1.17     33.29 o 
 -24   8   3      488.20      470.35     51.49 o 
 -22   8   3      221.20      247.70     44.67 o 
 -20   8   3      526.81      465.11    107.06 o 
 -18   8   3        0.08       11.86     32.82 o 
 -16   8   3      157.53      121.77     26.46 o 
 -14   8   3      324.10      259.29     29.41 o 
 -12   8   3      424.66      494.01     32.67 o 
 -10   8   3      316.76      299.11     25.15 o 
  -8   8   3      286.12      303.25     24.00 o 
  -6   8   3     1065.06     1062.88     83.47 o 
  -4   8   3       39.56       -2.10     14.46 o 
  -2   8   3      629.32      483.88     30.90 o 
   0   8   3      154.94      169.17     22.93 o 
   2   8   3      423.63      379.62     31.29 o 
   4   8   3       30.27       39.07     20.98 o 
   6   8   3      267.59      308.86     47.61 o 
   8   8   3      476.65      465.39     40.09 o 
  10   8   3       15.12       33.52     25.16 o 
  12   8   3       40.97       45.70     27.46 o 
  14   8   3        2.27       22.86     27.42 o 
  16   8   3       49.24       19.95     29.28 o 
  18   8   3      532.15      563.50     58.91 o 
  20   8   3        8.74      -24.73     45.19 o 
 -23   9   3      365.10      435.17     50.36 o 
 -21   9   3      186.30      154.26     35.50 o 
 -19   9   3       18.47        8.21     35.65 o 
 -17   9   3      273.01      297.31     36.17 o 
 -15   9   3      128.07      132.47     27.57 o 
 -13   9   3      208.72      239.72     30.72 o 
 -11   9   3      784.34      866.21     76.97 o 
  -9   9   3        0.64       -7.28     30.20 o 
  -7   9   3        1.47      -11.24     17.24 o 
  -5   9   3       87.63       94.97     20.83 o 
  -3   9   3        1.30      -16.69     16.69 o 
  -1   9   3       68.22       81.75     21.77 o 
   1   9   3       98.95      124.63     25.16 o 
   3   9   3       74.01       55.13     30.30 o 
   5   9   3      115.21      187.67     30.38 o 
   7   9   3     1336.18     1343.31     63.98 o 
   9   9   3        9.79       45.46     26.25 o 
  11   9   3      437.26      451.23     80.53 o 
  13   9   3      192.62      185.12     38.18 o 
  15   9   3        0.02      -23.49     26.33 o 
  17   9   3      101.44      182.34     42.32 o 
 -20  10   3       11.66      -10.83     26.09 o 
 -18  10   3      250.18      266.90     53.27 o 
 -16  10   3      930.17      896.26     55.28 o 
 -14  10   3        2.43       55.00     23.56 o 
 -12  10   3      522.19      587.32     57.67 o 
 -10  10   3      375.08      383.43     34.07 o 
  -8  10   3     1035.31      945.42     48.64 o 
  -6  10   3       24.98       34.10     21.36 o 
  -4  10   3       35.05       40.72     22.19 o 
  -2  10   3       40.45       11.09     21.71 o 
   0  10   3      162.65      137.99     27.63 o 
   2  10   3      730.06      652.08     45.45 o 
   4  10   3        6.43       21.96     23.50 o 
   6  10   3     1052.44     1099.12     59.65 o 
   8  10   3      156.16      180.03     34.18 o 
  10  10   3      284.63      249.57     38.47 o 
  12  10   3       25.32       13.58     28.71 o 
  14  10   3      570.60      546.63     74.24 o 
 -15  11   3       38.26       31.54     26.22 o 
 -13  11   3       11.64       33.37     45.51 o 
 -11  11   3        3.16       14.60     22.52 o 
  -9  11   3      361.53      345.68     49.18 o 
  -7  11   3       63.64       26.20     23.30 o 
  -5  11   3       56.85       60.59     72.98 o 
  -3  11   3        0.52      -22.02     22.02 o 
  -1  11   3       12.90       -0.47     23.19 o 
   1  11   3        0.03       22.60     33.45 o 
   3  11   3        9.19        7.02     24.30 o 
   5  11   3       35.27       45.36     71.09 o 
   7  11   3       45.54       26.72     27.89 o 
   9  11   3      578.16      576.96     51.55 o 
  -8  12   3       43.94      -40.27     40.27 o 
  -6  12   3      174.49      155.50     31.14 o 
  -4  12   3       29.52       63.31     31.04 o 
  -2  12   3       73.10       54.03     27.54 o 
   0  12   3        3.78        2.72     25.72 o 
   2  12   3       15.86       17.94     26.40 o 
 -32   0   4       21.78       39.64     45.09 o 
 -30   0   4        0.10      -20.80     22.43 o 
 -28   0   4      147.16      110.61     29.04 o 
 -26   0   4      130.90      137.25     27.82 o 
 -24   0   4     4043.91     4051.72    106.73 o 
 -22   0   4       86.27      139.97     24.99 o 
 -20   0   4     3396.04     3199.07     61.92 o 
 -18   0   4       12.50       16.48     11.50 o 
 -16   0   4      840.62      829.69     25.76 o 
 -14   0   4     2939.60     2895.52     47.36 o 
 -12   0   4     4025.97     3745.01     56.21 o 
 -10   0   4     9756.19     9524.25    127.17 o 
  -8   0   4     3668.16     4020.81     56.49 o 
  -6   0   4   214596.64   208192.64   2473.20 o 
  -4   0   4        9.12       20.35      6.91 o 
  -2   0   4    15564.93    14753.24    209.68 o 
   0   0   4      247.03      184.26      8.74 o 
   2   0   4     1478.37     1666.32     25.33 o 
   4   0   4     2334.03     2117.89     32.90 o 
   6   0   4     2494.41     2212.64     32.53 o 
   8   0   4      306.71      289.93     17.44 o 
  10   0   4     1444.26     1507.70     25.75 o 
  12   0   4    17292.37    16297.09    180.65 o 
  14   0   4     1950.30     1791.36     44.67 o 
  16   0   4      476.57      473.03     55.33 o 
  18   0   4       66.28       67.84     20.91 o 
  20   0   4      581.40      707.69     59.26 o 
  22   0   4      111.90      113.96     40.50 o 
  24   0   4      442.01      423.34     48.76 o 
  26   0   4       38.90       68.79     62.08 o 
 -33   1   4        0.73        7.18     23.02 o 
 -31   1   4       14.64       -8.37     22.51 o 
 -29   1   4       15.00       -7.24     24.32 o 
 -27   1   4        4.28      -14.51     26.29 o 
 -25   1   4     1273.69     1195.94     33.08 o 
 -23   1   4     2390.97     2351.49     42.66 o 
 -21   1   4      516.53      441.67     17.64 o 
 -19   1   4      294.42      301.96     14.88 o 
 -17   1   4     2525.02     2684.15     34.80 o 
 -15   1   4       35.82       38.02      7.13 o 
 -13   1   4     3070.87     3067.45     38.57 o 
 -11   1   4      131.25      143.08      9.14 o 
  -9   1   4     1119.34     1185.61     20.80 o 
  -7   1   4     3960.60     4330.14     69.71 o 
  -5   1   4    47554.80    48165.52    457.06 o 
  -3   1   4     6151.91     6148.78     64.11 o 
  -1   1   4      802.45      973.68     12.43 o 
   1   1   4     6122.35     6658.68     55.09 o 
   3   1   4      218.84      192.34      6.53 o 
   5   1   4     7722.44     8436.15     70.86 o 
   7   1   4      210.08      246.66      8.92 o 
   9   1   4      154.37      200.88      9.28 o 
  11   1   4      385.21      405.76     13.13 o 
  13   1   4     5316.63     4835.84     55.59 o 
  15   1   4      148.87      130.70     12.11 o 
  17   1   4      112.33       97.48     14.32 o 
  19   1   4      420.62      423.80     24.21 o 
  21   1   4        0.10      -22.94     22.94 o 
  23   1   4      775.53      810.49     62.86 o 
  25   1   4       16.36       48.10     29.49 o 
 -32   2   4       41.08       33.27     31.14 o 
 -30   2   4       54.35       74.47     30.51 o 
 -28   2   4       71.57       60.31     21.92 o 
 -26   2   4        1.12       11.24     17.32 o 
 -24   2   4      296.57      324.53     29.98 o 
 -22   2   4      100.75       95.54     17.95 o 
 -20   2   4        0.64       -5.64     10.62 o 
 -18   2   4     2891.88     2612.10     41.20 o 
 -16   2   4     4066.45     4103.30     44.60 o 
 -14   2   4     4546.03     4540.50     51.22 o 
 -12   2   4        3.68        3.07      6.01 o 
 -10   2   4      963.88     1098.68     18.44 o 
  -8   2   4    13918.32    14128.90    156.44 o 
  -6   2   4      321.25      264.44     14.77 o 
  -4   2   4     4147.10     4018.05     55.46 o 
  -2   2   4     4591.42     4493.75     52.64 o 
   0   2   4      922.71     1092.29     18.46 o 
   2   2   4     3036.00     3442.34     37.27 o 
   4   2   4     8703.83     9466.20     84.07 o 
   6   2   4      445.37      332.22      9.31 o 
   8   2   4      368.18      283.30     10.61 o 
  10   2   4     1505.44     1415.10     22.72 o 
  12   2   4      302.57      301.29     11.93 o 
  14   2   4      202.81      177.38     13.27 o 
  16   2   4      157.63      126.31     16.15 o 
  18   2   4       69.28       63.39     14.29 o 
  20   2   4      379.17      409.54     26.09 o 
  22   2   4      577.29      646.37     35.95 o 
  24   2   4       99.61       67.68     33.46 o 
 -31   3   4        1.14      -29.12     30.66 o 
 -29   3   4        5.67      -14.34     23.96 o 
 -27   3   4        0.06        4.81     23.49 o 
 -25   3   4      301.76      264.03     28.81 o 
 -23   3   4      124.76      117.59     18.39 o 
 -21   3   4      196.61      148.60     17.21 o 
 -19   3   4      764.05      779.00     25.12 o 
 -17   3   4       33.81       36.36     11.74 o 
 -15   3   4      694.05      685.41     21.93 o 
 -13   3   4      987.76      925.75     19.19 o 
 -11   3   4       37.63       26.60      8.25 o 
  -9   3   4     2575.23     2493.53     48.13 o 
  -7   3   4      568.93      471.56     16.79 o 
  -5   3   4     1481.87     1486.60     33.12 o 
  -3   3   4        5.09       12.20      9.49 o 
  -1   3   4       11.05        1.06      8.54 o 
   1   3   4       32.33       56.85      7.14 o 
   3   3   4      495.59      504.30     17.51 o 
   5   3   4      171.52      173.66      9.88 o 
   7   3   4       64.96       57.53      9.47 o 
   9   3   4      178.42      208.95     11.20 o 
  11   3   4      164.75      204.03     12.83 o 
  13   3   4      142.97      135.23     13.07 o 
  15   3   4       50.90       45.59     12.52 o 
  17   3   4       30.49       10.88     14.17 o 
  19   3   4      172.53      235.70     26.97 o 
  21   3   4      119.52      122.89     23.52 o 
  23   3   4        8.95       -7.63     27.90 o 
  25   3   4       62.90       45.12     39.83 o 
 -30   4   4      114.13       75.96     31.71 o 
 -28   4   4       35.21       40.77     27.24 o 
 -26   4   4        0.09       14.52     21.36 o 
 -24   4   4     1095.74      974.15     42.14 o 
 -22   4   4        1.96       -8.04     13.90 o 
 -20   4   4       44.82       50.80     14.51 o 
 -18   4   4      425.24      411.49     19.61 o 
 -16   4   4      137.44      131.74     14.97 o 
 -14   4   4       15.75       23.59      9.67 o 
 -12   4   4      205.56      229.88     12.69 o 
 -10   4   4      332.67      322.26     13.73 o 
  -8   4   4      388.01      417.36     15.22 o 
  -6   4   4    11522.64    12150.18    169.41 o 
  -4   4   4      607.60      671.25     20.88 o 
  -2   4   4      945.96      935.78     24.14 o 
   0   4   4      208.33      259.87     12.38 o 
   2   4   4       59.61       33.34     10.00 o 
   4   4   4       31.04       14.82     14.28 o 
   6   4   4      201.11      241.39     27.29 o 
   8   4   4       31.05       43.91     13.75 o 
  10   4   4       14.51        2.69     13.22 o 
  12   4   4     4559.76     3957.41     87.40 o 
  14   4   4      108.47       77.29     18.51 o 
  16   4   4      169.69      157.70     15.51 o 
  18   4   4        7.15        6.52     14.09 o 
  20   4   4      144.86      141.70     18.90 o 
  22   4   4      393.06      393.41     31.86 o 
  24   4   4       49.64       42.28     39.35 o 
 -29   5   4       25.78       -8.31     65.75 o 
 -27   5   4      285.37      313.80     35.46 o 
 -25   5   4      290.72      324.41     27.12 o 
 -23   5   4      283.03      275.91     23.83 o 
 -21   5   4      779.31      735.19     40.25 o 
 -19   5   4       10.60        6.30     13.90 o 
 -17   5   4      196.32      208.35     15.34 o 
 -15   5   4     9489.44     9142.47    120.77 o 
 -13   5   4     6052.29     5922.28     80.93 o 
 -11   5   4       94.49       93.20     14.40 o 
  -9   5   4        6.56       -0.38     11.22 o 
  -7   5   4        5.11       -0.80      9.61 o 
  -5   5   4       82.38       50.41     13.17 o 
  -3   5   4      949.38      824.86     68.05 o 
  -1   5   4      147.40      241.31     26.65 o 
   1   5   4     1735.25     1763.58     77.42 o 
   3   5   4    10426.63    10140.75    210.56 o 
   5   5   4     3794.27     3542.18     92.61 o 
   7   5   4      491.70      428.47     31.81 o 
   9   5   4      457.98      430.37     35.19 o 
  11   5   4      180.00      131.10     16.27 o 
  13   5   4      284.45      353.89     24.91 o 
  15   5   4      344.66      355.64     33.99 o 
  17   5   4        3.57       -7.97     20.13 o 
  19   5   4      454.57      501.22     36.87 o 
  21   5   4     2928.57     3286.85     90.33 o 
  23   5   4      429.34      550.31     44.21 o 
 -28   6   4        6.36       -2.54     27.69 o 
 -26   6   4      144.04      152.32     20.42 o 
 -24   6   4        0.67       -5.48     13.22 o 
 -22   6   4       77.57       78.17     18.13 o 
 -20   6   4        0.58       -2.56     12.45 o 
 -18   6   4      871.80      870.17     37.43 o 
 -16   6   4     1344.53     1410.41     43.52 o 
 -14   6   4     1963.50     1863.98     47.54 o 
 -12   6   4      448.84      503.07     28.89 o 
 -10   6   4        0.07        2.04     12.91 o 
  -8   6   4     1123.01      966.59     58.10 o 
  -6   6   4      311.39      358.86     49.07 o 
  -4   6   4      686.55      614.11     48.24 o 
  -2   6   4      409.80      456.25     46.39 o 
   0   6   4      598.56      679.16     71.60 o 
   2   6   4     4499.94     4059.67    123.96 o 
   4   6   4     3510.69     3113.66     85.65 o 
   6   6   4      748.84      674.48     44.99 o 
   8   6   4      168.32      122.49     37.02 o 
  10   6   4       48.23       -0.06     20.21 o 
  12   6   4       12.43        6.35     22.61 o 
  14   6   4      240.58      260.19     39.20 o 
  16   6   4        1.26        4.57     28.13 o 
  18   6   4       29.94       43.45     34.08 o 
  20   6   4      406.56      532.93     61.56 o 
  22   6   4     1285.00     1529.76     93.88 o 
 -27   7   4      198.41      200.97     28.95 o 
 -25   7   4        7.61       11.00     30.91 o 
 -23   7   4       68.64       64.29     22.81 o 
 -21   7   4      253.59      276.00     27.38 o 
 -19   7   4       96.00       77.45     19.45 o 
 -17   7   4       55.05       37.81     15.62 o 
 -15   7   4     1096.32     1080.51     37.02 o 
 -13   7   4      360.41      324.36     24.05 o 
 -11   7   4     2148.29     2018.74    110.52 o 
  -9   7   4     1597.68     1343.45     84.31 o 
  -7   7   4     1657.72     1355.40     83.68 o 
  -5   7   4      173.80       69.84     31.25 o 
  -3   7   4     2614.03     2412.70    138.62 o 
  -1   7   4     1899.59     1757.40    102.45 o 
   1   7   4      275.14      288.66     26.57 o 
   3   7   4     1539.66     1310.57     54.24 o 
   5   7   4      431.39      381.90     32.76 o 
   7   7   4      165.36      177.32     28.91 o 
   9   7   4      197.06      214.23     39.11 o 
  11   7   4     1757.63     1831.08     79.63 o 
  13   7   4      129.79      134.75     34.24 o 
  15   7   4     1201.77     1287.27     86.09 o 
  17   7   4     1263.63     1193.33     78.08 o 
  19   7   4      572.35      599.44     62.80 o 
 -26   8   4      210.23      189.62     40.54 o 
 -24   8   4       41.35       21.86     29.44 o 
 -22   8   4        6.31       -7.16     24.82 o 
 -20   8   4      284.77      292.22     38.51 o 
 -18   8   4       19.39       33.66     23.39 o 
 -16   8   4       31.31       12.59     28.84 o 
 -14   8   4      329.86      307.11     64.38 o 
 -12   8   4      183.85      206.22     29.36 o 
 -10   8   4      551.04      508.77     61.03 o 
  -8   8   4      179.70      282.49     49.91 o 
  -6   8   4       84.67       96.18     16.15 o 
  -4   8   4      470.49      410.36     49.70 o 
  -2   8   4      119.82      105.34     20.17 o 
   0   8   4       29.92       17.77     17.77 o 
   2   8   4        2.80        6.09     28.84 o 
   4   8   4        1.94       14.80     20.24 o 
   6   8   4       25.94       21.97     22.17 o 
   8   8   4       29.36       33.30     47.29 o 
  10   8   4        3.79       -3.95     24.13 o 
  12   8   4        0.13      -15.81     24.74 o 
  14   8   4       56.43       48.48     31.16 o 
  16   8   4       52.77       97.74     51.70 o 
  18   8   4        0.76       27.06     32.30 o 
 -23   9   4        6.85        7.32     27.76 o 
 -21   9   4        4.35       10.61     26.23 o 
 -19   9   4        5.58       22.78     62.18 o 
 -17   9   4        0.27       15.77     23.11 o 
 -15   9   4       16.29      -19.15     19.15 o 
 -13   9   4      672.17      732.96     41.03 o 
 -11   9   4      274.28      303.23     26.61 o 
  -9   9   4        7.66        0.19     16.14 o 
  -7   9   4      163.59      150.03     23.28 o 
  -5   9   4      563.62      536.42     33.68 o 
  -3   9   4        5.85        2.81     47.92 o 
  -1   9   4      111.48      130.69     38.80 o 
   1   9   4      305.29      372.21     33.91 o 
   3   9   4      110.29      121.14     27.36 o 
   5   9   4      385.27      387.72     38.33 o 
   7   9   4      141.98      114.17     30.31 o 
   9   9   4       58.17       85.33     29.35 o 
  11   9   4      184.57      152.75     35.41 o 
  13   9   4      314.18      342.65     75.18 o 
  15   9   4       19.31        9.57     31.42 o 
 -20  10   4      269.75      352.36     56.83 o 
 -18  10   4        0.00        4.80     33.76 o 
 -16  10   4      263.00      311.64     35.18 o 
 -14  10   4       43.15       65.02     22.83 o 
 -12  10   4      313.12      380.01     68.16 o 
 -10  10   4       35.67       76.76     45.09 o 
  -8  10   4     1043.51     1059.40     61.66 o 
  -6  10   4      594.89      634.70     39.59 o 
  -4  10   4      818.04      830.93     46.63 o 
  -2  10   4       95.63      156.94     33.87 o 
   0  10   4      204.64      178.69     29.77 o 
   2  10   4      313.12      388.43    117.55 o 
   4  10   4      234.86      287.03     36.62 o 
   6  10   4       83.11       92.79     29.24 o 
   8  10   4        9.83      -19.37     24.50 o 
  10  10   4      653.71      727.65     57.07 o 
  12  10   4      253.40      264.49     80.22 o 
 -15  11   4      179.50      209.09     66.48 o 
 -13  11   4       28.13       10.70     45.30 o 
 -11  11   4      168.81      155.19     55.78 o 
  -9  11   4      130.96       86.61     47.82 o 
  -7  11   4     1599.17     1539.63     64.75 o 
  -5  11   4     2486.65     2260.36     81.57 o 
  -3  11   4      392.72      377.27     37.37 o 
  -1  11   4      104.70       84.73     28.03 o 
   1  11   4        8.00       33.33     25.34 o 
   3  11   4       82.60       39.75     37.75 o 
   5  11   4       10.77        6.21     32.40 o 
   7  11   4      275.65      246.59     39.43 o 
   9  11   4      413.12      405.82     47.63 o 
  -8  12   4       15.10       39.01     45.72 o 
  -6  12   4      128.72       94.79     48.44 o 
  -4  12   4        1.71       -0.20     24.94 o 
  -2  12   4       53.63       61.06     28.37 o 
   0  12   4        0.00       37.66     27.03 o 
 -33   1   5      510.13      603.97     58.97 o 
 -31   1   5        0.32      -24.73     25.15 o 
 -29   1   5       64.24       47.18     24.31 o 
 -27   1   5       24.75       34.58     24.28 o 
 -25   1   5      107.00      103.21     17.07 o 
 -23   1   5      664.56      651.25     26.73 o 
 -21   1   5      450.90      413.56     15.81 o 
 -19   1   5      546.85      606.73     18.03 o 
 -17   1   5      248.36      264.02     14.74 o 
 -15   1   5     3129.92     2930.58     43.86 o 
 -13   1   5      293.21      313.39     12.28 o 
 -11   1   5     1818.08     1857.27     31.04 o 
  -9   1   5      331.50      254.63      9.79 o 
  -7   1   5      829.79      772.51     16.22 o 
  -5   1   5      730.57      862.09     18.88 o 
  -3   1   5     1870.45     1988.61     23.86 o 
  -1   1   5     1848.17     1754.19     20.50 o 
   1   1   5      781.73      715.40     13.78 o 
   3   1   5      315.25      401.47     10.05 o 
   5   1   5      108.58      149.50      7.51 o 
   7   1   5      315.78      271.91      9.73 o 
   9   1   5      515.34      461.06     13.38 o 
  11   1   5     2019.04     1933.38     27.95 o 
  13   1   5      156.09      129.20     12.57 o 
  15   1   5        0.00       -5.51      9.98 o 
  17   1   5      210.73      217.10     18.52 o 
  19   1   5        9.98       16.24     14.68 o 
  21   1   5      150.57      130.14     34.11 o 
  23   1   5       24.65      -10.02     29.56 o 
 -32   2   5      239.93      205.02     42.92 o 
 -30   2   5       19.25       11.63     36.35 o 
 -28   2   5      131.62      126.31     23.05 o 
 -26   2   5      123.31      104.74     23.47 o 
 -24   2   5      490.31      497.20     26.04 o 
 -22   2   5     1473.30     1362.89     40.13 o 
 -20   2   5       16.47       15.92     10.97 o 
 -18   2   5      278.02      373.53     17.05 o 
 -16   2   5      298.23      379.12     16.47 o 
 -14   2   5     2383.16     2352.37     33.32 o 
 -12   2   5      309.30      281.09      9.61 o 
 -10   2   5     1672.86     1643.75     22.03 o 
  -8   2   5      241.37      224.04      8.95 o 
  -6   2   5     5656.87     5765.51     69.03 o 
  -4   2   5     1687.07     1919.89     25.01 o 
  -2   2   5       74.11       84.29      6.88 o 
   0   2   5      773.64     1055.00     25.25 o 
   2   2   5     9911.72    10571.28    110.83 o 
   4   2   5      924.41      847.15     15.24 o 
   6   2   5       28.99       18.81      6.13 o 
   8   2   5      284.77      333.94     12.31 o 
  10   2   5      919.74      916.62     19.40 o 
  12   2   5       29.74       30.98      9.23 o 
  14   2   5       14.70       11.77     10.57 o 
  16   2   5       73.60       54.22     15.08 o 
  18   2   5      352.31      494.50     29.32 o 
  20   2   5      243.54      273.87     26.58 o 
  22   2   5      132.15      166.50     24.28 o 
  24   2   5       21.26      -12.29     29.98 o 
 -33   3   5        3.55       11.07     38.59 o 
 -31   3   5      571.54      548.63     41.86 o 
 -29   3   5        6.86       18.59     25.64 o 
 -27   3   5       78.29       44.26     22.50 o 
 -25   3   5       21.70       21.22     18.09 o 
 -23   3   5     1298.21     1227.78     37.89 o 
 -21   3   5      162.05      195.59     17.65 o 
 -19   3   5     1241.32     1196.17     28.93 o 
 -17   3   5       37.85       56.59     10.01 o 
 -15   3   5      725.49      754.44     18.42 o 
 -13   3   5      655.74      590.05     17.63 o 
 -11   3   5      140.63      125.03      6.95 o 
  -9   3   5     3821.55     3896.43     54.19 o 
  -7   3   5      754.11      666.21     19.61 o 
  -5   3   5       43.08       32.42      7.34 o 
  -3   3   5     1269.22     1214.29     18.98 o 
  -1   3   5     1522.76     1455.18     25.84 o 
   1   3   5     3037.39     3256.31     49.73 o 
   3   3   5       80.47       60.78      9.29 o 
   5   3   5      457.53      462.68     13.14 o 
   7   3   5      621.91      818.74     19.37 o 
   9   3   5     7671.92     6810.83     77.23 o 
  11   3   5      283.14      395.96     15.93 o 
  13   3   5       29.29       26.85     11.93 o 
  15   3   5      367.00      380.02     21.00 o 
  17   3   5      496.88      544.81     39.42 o 
  19   3   5      237.25      237.21     19.08 o 
  21   3   5        7.81      -14.62     18.61 o 
  23   3   5       49.34       52.58     29.66 o 
 -32   4   5        7.25       14.85     36.34 o 
 -30   4   5       16.62       21.45     26.66 o 
 -28   4   5       39.22       27.76     33.93 o 
 -26   4   5      321.92      308.92     27.23 o 
 -24   4   5       36.77       36.11     18.54 o 
 -22   4   5      479.37      480.77     22.97 o 
 -20   4   5     1578.87     1462.57     36.84 o 
 -18   4   5        7.87       10.64     10.96 o 
 -16   4   5     3942.93     3737.72     52.01 o 
 -14   4   5      282.83      311.17     15.44 o 
 -12   4   5      207.17      192.39     13.72 o 
 -10   4   5     2551.11     2652.26     43.03 o 
  -8   4   5     3358.77     3489.75     51.45 o 
  -6   4   5      124.44      182.52     11.21 o 
  -4   4   5     4974.00     5062.16     77.42 o 
  -2   4   5     1184.92     1322.11     29.31 o 
   0   4   5      942.30      863.26     21.17 o 
   2   4   5      919.08      944.66     24.82 o 
   4   4   5     2994.32     2925.63     51.80 o 
   6   4   5      354.33      341.17     20.38 o 
   8   4   5       83.08      150.46     13.41 o 
  10   4   5     2287.67     1992.01     40.55 o 
  12   4   5      266.25      306.54     20.99 o 
  14   4   5       32.89       -0.63     17.58 o 
  16   4   5      105.29       77.72     33.66 o 
  18   4   5        0.20        6.42     25.32 o 
  20   4   5       32.09       19.53     28.84 o 
  22   4   5       86.33      144.83     30.98 o 
 -31   5   5       12.97      -11.85     26.14 o 
 -29   5   5       17.51      -17.55     24.86 o 
 -27   5   5       92.44       71.74     26.26 o 
 -25   5   5      334.20      331.48     30.61 o 
 -23   5   5       22.84       38.92     16.16 o 
 -21   5   5        0.04        1.87     14.86 o 
 -19   5   5       26.12       22.63     12.67 o 
 -17   5   5      634.16      613.59     21.88 o 
 -15   5   5      602.74      556.98     18.64 o 
 -13   5   5      316.21      283.05     16.48 o 
 -11   5   5      335.32      335.61     16.05 o 
  -9   5   5      525.98      574.77     24.38 o 
  -7   5   5      187.42      214.97     20.78 o 
  -5   5   5      102.46       80.79     12.82 o 
  -3   5   5      254.03      273.94     16.36 o 
  -1   5   5       25.20       30.24     13.42 o 
   1   5   5     1298.52     1175.43     43.48 o 
   3   5   5        0.29        0.69     16.27 o 
   5   5   5       33.60       61.43     20.05 o 
   7   5   5      822.42      725.13     48.57 o 
   9   5   5      678.93      639.01     75.23 o 
  11   5   5        0.79        6.66     22.40 o 
  13   5   5       34.75       32.83     16.51 o 
  15   5   5       61.84       41.37     19.96 o 
  17   5   5       21.18        7.64     20.87 o 
  19   5   5      474.72      565.47     38.90 o 
  21   5   5      165.88      210.14     34.51 o 
 -30   6   5        0.45       45.91     34.56 o 
 -28   6   5       48.70       26.19     18.60 o 
 -26   6   5      227.34      235.59     23.52 o 
 -24   6   5        9.00       32.27     15.01 o 
 -22   6   5       39.74       27.86     15.15 o 
 -20   6   5      191.50      181.61     28.79 o 
 -18   6   5      226.12      232.28     18.44 o 
 -16   6   5       10.56        6.49     21.46 o 
 -14   6   5     1043.14      986.73     43.95 o 
 -12   6   5       93.89       91.25     18.47 o 
 -10   6   5      370.71      348.76     22.70 o 
  -8   6   5      916.95      893.03     35.75 o 
  -6   6   5       13.22       -6.46     30.51 o 
  -4   6   5      565.61      487.20     43.91 o 
  -2   6   5       72.58       62.56     15.01 o 
   0   6   5       72.20       78.53     17.58 o 
   2   6   5     1544.22     1502.58     53.89 o 
   4   6   5        2.92       15.99     17.83 o 
   6   6   5       14.45        5.00     18.47 o 
   8   6   5        6.72       24.45     19.11 o 
  10   6   5        0.75       -8.99     30.93 o 
  12   6   5      236.06      251.69     60.40 o 
  14   6   5      170.12      120.11     61.13 o 
  16   6   5      134.88      138.89     38.75 o 
  18   6   5       10.48       15.78     32.00 o 
  20   6   5      210.00      248.45     51.04 o 
 -27   7   5       69.89       18.40     27.16 o 
 -25   7   5      118.45      103.68     23.55 o 
 -23   7   5       10.38        1.87     20.29 o 
 -21   7   5       99.53       70.08     20.94 o 
 -19   7   5        1.03       -2.31     16.45 o 
 -17   7   5      234.40      248.38     21.10 o 
 -15   7   5       25.77       20.04     12.29 o 
 -13   7   5      944.02      920.66     77.81 o 
 -11   7   5      151.50      176.37     44.67 o 
  -9   7   5      201.70      120.17     37.96 o 
  -7   7   5       33.89       39.78     25.69 o 
  -5   7   5      999.62      957.35     60.79 o 
  -3   7   5      371.10      382.65     24.31 o 
  -1   7   5       46.14       72.35     17.88 o 
   1   7   5      757.20      688.39     37.31 o 
   3   7   5       13.37       31.25     19.49 o 
   5   7   5      130.97      188.34     36.91 o 
   7   7   5       32.44       46.24     24.02 o 
   9   7   5      581.80      632.50     48.56 o 
  11   7   5      114.04      125.52     32.20 o 
  13   7   5      366.77      482.93     84.62 o 
  15   7   5      202.66      222.18     42.43 o 
  17   7   5        3.15      -32.93     32.93 o 
  19   7   5      715.96      901.91     75.12 o 
 -26   8   5       48.04       34.04     24.02 o 
 -24   8   5        0.75      -12.11     26.33 o 
 -22   8   5      497.79      418.81     42.54 o 
 -20   8   5       96.84      109.58     80.53 o 
 -18   8   5      131.35      143.52     26.44 o 
 -16   8   5       42.44       52.70     18.93 o 
 -14   8   5        7.68        3.43     14.59 o 
 -12   8   5      850.34      854.39     80.11 o 
 -10   8   5       63.51       31.46     32.72 o 
  -8   8   5      307.70      365.96     54.32 o 
  -6   8   5      795.86      696.47     66.48 o 
  -4   8   5      607.48      513.26     67.42 o 
  -2   8   5      565.36      598.72     36.16 o 
   0   8   5      199.63      253.20     28.08 o 
   2   8   5      273.54      337.56     33.01 o 
   4   8   5      235.61      232.26     36.39 o 
   6   8   5      506.14      489.99     42.03 o 
   8   8   5      172.67      171.19     73.93 o 
  10   8   5       60.60       63.58     29.27 o 
  12   8   5      391.88      421.69     58.83 o 
  14   8   5       80.86       43.02     33.20 o 
  16   8   5      117.54      119.72     62.60 o 
 -23   9   5       60.81       46.59     28.88 o 
 -21   9   5       26.22       28.89     52.53 o 
 -19   9   5      229.43      312.73     36.47 o 
 -17   9   5      404.80      472.06     37.23 o 
 -15   9   5       22.33       28.02     19.45 o 
 -13   9   5        0.40       24.54     39.64 o 
 -11   9   5       84.84       24.96     38.59 o 
  -9   9   5      689.73      656.83     71.72 o 
  -7   9   5      117.96      120.09     20.05 o 
  -5   9   5       37.99       38.99     19.50 o 
  -3   9   5      286.68      380.22     31.58 o 
  -1   9   5      282.80      302.66     45.72 o 
   1   9   5      382.32      493.36     39.28 o 
   3   9   5        0.83      -20.68     20.68 o 
   5   9   5      242.90      267.66     43.41 o 
   7   9   5      303.27      327.08     40.75 o 
   9   9   5      810.61      719.33     55.48 o 
  11   9   5      367.80      361.64     45.83 o 
  13   9   5       58.92      111.24     36.02 o 
  15   9   5       15.32        2.99     32.00 o 
 -20  10   5      292.54      322.14     89.97 o 
 -18  10   5      664.26      765.89     97.73 o 
 -16  10   5       12.31       14.26     46.56 o 
 -14  10   5       85.51      109.05     53.48 o 
 -12  10   5      176.12      187.70     53.90 o 
 -10  10   5      125.93       89.13     47.82 o 
  -8  10   5       76.35       23.28     39.01 o 
  -6  10   5      373.79      297.41     30.46 o 
  -4  10   5      443.13      365.00     33.71 o 
  -2  10   5      491.04      492.17     39.74 o 
   0  10   5      744.64      764.20     49.06 o 
   2  10   5       17.04       60.98     31.25 o 
   4  10   5      310.81      326.16     39.44 o 
   6  10   5      128.57      136.67     34.09 o 
   8  10   5      185.96      125.94     34.50 o 
  10  10   5       34.31       25.69     42.68 o 
  12  10   5       29.99       42.17     32.16 o 
 -15  11   5       47.58      -28.10     47.19 o 
 -13  11   5      110.30      132.96     57.25 o 
 -11  11   5       73.10       98.36     52.85 o 
  -9  11   5       51.96      186.65     56.41 o 
  -7  11   5      220.14      294.23     60.61 o 
  -5  11   5      169.10      203.66     52.32 o 
  -3  11   5      219.43      227.65     33.14 o 
  -1  11   5      198.03      230.67     33.91 o 
   1  11   5       95.60       73.21     27.51 o 
   3  11   5       39.86       29.15     27.95 o 
   5  11   5      152.31      200.52     38.70 o 
   7  11   5      142.32      120.95     34.52 o 
  -8  12   5       10.33      161.69     56.62 o 
  -6  12   5        0.00       49.07     45.30 o 
  -4  12   5       74.98       72.96     28.89 o 
  -2  12   5       28.84      -10.88     26.53 o 
 -34   0   6        0.14        7.55     42.57 o 
 -32   0   6        1.01        7.13     43.83 o 
 -30   0   6      741.30      817.27     90.39 o 
 -28   0   6        0.07      -22.45     22.45 o 
 -26   0   6     4357.54     4462.54    111.86 o 
 -24   0   6     1285.38     1309.79     51.53 o 
 -22   0   6      108.90       93.43     21.21 o 
 -20   0   6        4.77       -3.70     18.21 o 
 -18   0   6      439.22      440.16     33.69 o 
 -16   0   6       56.58       49.26     13.60 o 
 -14   0   6     2597.43     2500.95     51.89 o 
 -12   0   6     9720.53     9925.57    145.43 o 
 -10   0   6    12947.45    13320.31    191.29 o 
  -8   0   6    27962.93    27276.81    350.07 o 
  -6   0   6     5158.85     5392.54     74.81 o 
  -4   0   6      364.97      405.51     12.06 o 
  -2   0   6     2078.03     2405.75     34.78 o 
   0   0   6      270.54      336.45     14.80 o 
   2   0   6     3428.13     3416.92     46.56 o 
   4   0   6     5643.17     5772.32     73.02 o 
   6   0   6    10132.39    10015.78    113.51 o 
   8   0   6     1875.42     1861.03     33.79 o 
  10   0   6      579.49      612.22     26.43 o 
  12   0   6      194.44      145.05     15.61 o 
  14   0   6       11.07       15.18     15.92 o 
  16   0   6      504.89      424.77     29.24 o 
  18   0   6      172.90      188.62     34.37 o 
  20   0   6      995.66      969.35    127.19 o 
  22   0   6      985.74     1011.23    167.67 o 
 -33   1   6       10.18      -21.16     21.16 o 
 -31   1   6       35.19       12.17     24.22 o 
 -29   1   6      227.83      147.72     27.48 o 
 -27   1   6       35.55       37.51     21.61 o 
 -25   1   6       66.76       75.92     15.30 o 
 -23   1   6     2367.69     2239.64     47.66 o 
 -21   1   6     1272.95     1153.38     29.49 o 
 -19   1   6      667.73      603.00     21.54 o 
 -17   1   6      702.09      732.63     20.61 o 
 -15   1   6      276.23      269.67     17.88 o 
 -13   1   6      605.22      603.72     23.19 o 
 -11   1   6     1262.48     1364.54     25.58 o 
  -9   1   6     2858.97     2799.81     41.07 o 
  -7   1   6     6780.11     7158.73     86.05 o 
  -5   1   6      662.20      656.30     15.98 o 
  -3   1   6     1916.57     1866.16     22.40 o 
  -1   1   6       10.88       13.29      6.30 o 
   1   1   6       11.61        3.44      4.88 o 
   3   1   6      373.64      518.73     10.90 o 
   5   1   6      248.06      266.84      9.47 o 
   7   1   6      405.10      417.44     12.11 o 
   9   1   6     2742.80     2488.15     31.43 o 
  11   1   6     1120.91     1027.79     23.62 o 
  13   1   6      134.30      143.22     13.68 o 
  15   1   6       99.95      120.86     15.18 o 
  17   1   6       52.25       70.48     16.16 o 
  19   1   6      357.52      382.02     36.72 o 
  21   1   6       75.10       34.36     26.27 o 
  23   1   6        1.04      -12.94     28.10 o 
 -34   2   6       89.07      125.06     35.37 o 
 -32   2   6       56.43       22.05     29.14 o 
 -30   2   6        3.76      -16.70     22.92 o 
 -28   2   6       34.60       38.40     19.41 o 
 -26   2   6      490.64      454.74     28.43 o 
 -24   2   6        0.00        4.08     13.39 o 
 -22   2   6       20.85       17.16     16.06 o 
 -20   2   6        6.24       -8.41     10.01 o 
 -18   2   6       73.65       90.09     11.10 o 
 -16   2   6        6.88        5.40      8.44 o 
 -14   2   6      332.50      311.12     12.67 o 
 -12   2   6       54.44       80.48      7.61 o 
 -10   2   6       61.99       59.79      7.30 o 
  -8   2   6      489.27      528.94     11.58 o 
  -6   2   6      461.55      447.24     11.44 o 
  -4   2   6     1127.91     1159.87     23.02 o 
  -2   2   6     1826.09     1867.35     28.50 o 
   0   2   6       16.54       16.70      5.82 o 
   2   2   6       16.21       44.61      6.95 o 
   4   2   6     1736.46     1867.65     25.15 o 
   6   2   6      828.42      755.20     21.63 o 
   8   2   6       64.02       53.00      8.98 o 
  10   2   6      142.17      132.86     11.05 o 
  12   2   6       46.88       42.40     10.51 o 
  14   2   6       49.23       48.51     12.00 o 
  16   2   6      907.23     1055.44     34.60 o 
  18   2   6       86.19       81.29     21.10 o 
  20   2   6      246.30      240.82     30.50 o 
  22   2   6      955.58      926.82     60.95 o 
 -33   3   6       26.69       -9.01     35.26 o 
 -31   3   6       18.75       20.05     24.99 o 
 -29   3   6       73.30       24.60     23.30 o 
 -27   3   6      122.69      115.93     26.08 o 
 -25   3   6        0.05      -15.43     15.43 o 
 -23   3   6       64.91       66.99     15.86 o 
 -21   3   6      683.66      694.98     29.26 o 
 -19   3   6       63.78       76.81     12.36 o 
 -17   3   6       48.53       28.38     11.52 o 
 -15   3   6       32.69       46.80      8.46 o 
 -13   3   6        3.86       -1.22      6.35 o 
 -11   3   6     1273.17     1349.98     22.93 o 
  -9   3   6       26.59       12.10      7.70 o 
  -7   3   6        7.14        2.22      6.62 o 
  -5   3   6      348.85      376.52     11.54 o 
  -3   3   6        9.40       15.56      6.33 o 
  -1   3   6      243.12      267.09     11.32 o 
   1   3   6       38.62       32.15      8.43 o 
   3   3   6      253.14      228.41     10.92 o 
   5   3   6       14.51       -1.62      7.50 o 
   7   3   6       12.03        6.58      8.86 o 
   9   3   6        0.00       -3.48      7.48 o 
  11   3   6       22.05        4.70     10.41 o 
  13   3   6      110.59      138.35     15.61 o 
  15   3   6        2.10      -13.14     13.14 o 
  17   3   6       27.59       18.20     15.69 o 
  19   3   6       52.53       46.54     14.83 o 
  21   3   6        5.79       -4.65     16.69 o 
  23   3   6      246.52      195.50     36.28 o 
 -32   4   6       54.98       26.29     28.08 o 
 -30   4   6        0.03      -23.99     23.99 o 
 -28   4   6        1.64       16.82     20.04 o 
 -26   4   6       28.07       26.09     17.79 o 
 -24   4   6     1186.25     1221.38     45.89 o 
 -22   4   6      281.34      288.25     21.47 o 
 -20   4   6        1.81        6.66     10.44 o 
 -18   4   6      413.85      421.46     18.81 o 
 -16   4   6        1.35       -9.23      9.23 o 
 -14   4   6      898.99      932.01     21.66 o 
 -12   4   6      338.54      366.55     16.15 o 
 -10   4   6        9.88       12.85      8.02 o 
  -8   4   6      516.77      580.16     21.63 o 
  -6   4   6     3812.14     3911.77     56.66 o 
  -4   4   6      115.16      130.35      7.22 o 
  -2   4   6       20.32       19.11     11.65 o 
   0   4   6      235.34      218.30     18.19 o 
   2   4   6      491.52      456.11     19.59 o 
   4   4   6      423.88      413.12     20.11 o 
   6   4   6      154.26      121.85     17.26 o 
   8   4   6      519.17      503.93     26.29 o 
  10   4   6      150.78      131.34     15.72 o 
  12   4   6      112.54       84.57     16.07 o 
  14   4   6       19.05        2.96     16.92 o 
  16   4   6        1.23       22.36     21.84 o 
  18   4   6       24.69       42.87     28.36 o 
  20   4   6      111.32      100.04     28.07 o 
  22   4   6        0.94      -23.12     23.12 o 
 -31   5   6      265.01      272.52     41.60 o 
 -29   5   6       31.15       24.05     25.79 o 
 -27   5   6      112.76       61.48     25.02 o 
 -25   5   6      131.04       95.15     22.83 o 
 -23   5   6      384.59      399.84     25.13 o 
 -21   5   6       29.27       34.17     12.53 o 
 -19   5   6       25.80        4.09     11.42 o 
 -17   5   6       82.28       93.48     12.24 o 
 -15   5   6     1872.48     1892.80     35.03 o 
 -13   5   6      505.05      514.18     33.18 o 
 -11   5   6      732.30      786.15     23.99 o 
  -9   5   6     2660.87     2649.23     44.76 o 
  -7   5   6        1.49      -10.81     10.81 o 
  -5   5   6      498.98      400.45     19.98 o 
  -3   5   6     1380.23     1469.89     35.67 o 
  -1   5   6     1425.07     1249.70     32.78 o 
   1   5   6      219.86      176.64     14.75 o 
   3   5   6     1265.73     1262.58     50.76 o 
   5   5   6     1331.54     1238.81     52.34 o 
   7   5   6     2129.16     1889.59     69.46 o 
   9   5   6      419.67      459.25     39.08 o 
  11   5   6       14.77      -15.44     30.48 o 
  13   5   6       25.26       25.61     19.00 o 
  15   5   6      374.40      381.32     35.43 o 
  17   5   6     2111.89     2130.48     71.17 o 
  19   5   6      184.32      226.34     41.64 o 
  21   5   6      249.38      240.66     27.98 o 
 -30   6   6        1.92      -25.46     25.46 o 
 -28   6   6      449.29      506.68     30.84 o 
 -26   6   6        0.34       -0.09     17.39 o 
 -24   6   6      260.84      291.92     21.69 o 
 -22   6   6      989.85      929.73     33.69 o 
 -20   6   6      311.72      287.25     28.94 o 
 -18   6   6      230.73      255.13     20.88 o 
 -16   6   6     4015.61     3875.93     76.58 o 
 -14   6   6        3.38       -2.60     17.88 o 
 -12   6   6      326.99      398.02     26.98 o 
 -10   6   6     1526.99     1495.35     45.78 o 
  -8   6   6     1059.69     1084.21     36.07 o 
  -6   6   6     1672.29     1623.69     78.08 o 
  -4   6   6      797.95      930.07     45.12 o 
  -2   6   6     4262.17     4076.88     99.08 o 
   0   6   6      109.62      125.95     20.34 o 
   2   6   6     2125.44     2149.05     68.85 o 
   4   6   6       20.99       16.00     23.35 o 
   6   6   6       55.19       49.12     25.45 o 
   8   6   6      123.80      154.75     27.90 o 
  10   6   6       96.38       82.58     28.78 o 
  12   6   6       96.44      107.46     31.94 o 
  14   6   6      249.77      234.34     43.85 o 
  16   6   6     2755.88     3047.40    171.55 o 
  18   6   6      120.53      141.46     44.55 o 
 -29   7   6        7.00        5.42     30.55 o 
 -27   7   6       80.73       79.09     38.02 o 
 -25   7   6      207.53      280.59     28.51 o 
 -23   7   6        9.97      -13.73     19.93 o 
 -21   7   6       77.55       73.42     20.78 o 
 -19   7   6     1451.53     1594.04     48.88 o 
 -17   7   6       31.40       27.30     16.26 o 
 -15   7   6      661.98      684.93     25.94 o 
 -13   7   6      108.89       71.22     17.02 o 
 -11   7   6      252.95      227.17     38.83 o 
  -9   7   6       91.91       84.26     30.52 o 
  -7   7   6      231.65      334.16     42.85 o 
  -5   7   6     1359.66     1220.33     71.61 o 
  -3   7   6       76.44       71.81     16.30 o 
  -1   7   6     1736.79     1630.02     57.17 o 
   1   7   6       69.26       38.62     35.34 o 
   3   7   6       21.48       33.86     19.83 o 
   5   7   6       45.95        7.86     19.47 o 
   7   7   6      454.66      438.67     82.63 o 
   9   7   6        0.60       11.32     23.73 o 
  11   7   6      411.21      568.61     72.14 o 
  13   7   6      352.55      340.97     84.31 o 
  15   7   6       94.70       50.05     36.22 o 
  17   7   6      354.66      395.05     57.95 o 
 -26   8   6       20.90       19.46     21.52 o 
 -24   8   6       45.57       48.73     21.58 o 
 -22   8   6       11.41       15.24     18.65 o 
 -20   8   6       39.45       61.05     23.69 o 
 -18   8   6      555.92      546.65     37.57 o 
 -16   8   6        4.12      -31.65     40.27 o 
 -14   8   6       26.52       19.08     36.07 o 
 -12   8   6       36.86       92.28     41.73 o 
 -10   8   6       43.93       46.14     34.60 o 
  -8   8   6      188.15      252.50     49.07 o 
  -6   8   6      100.28       89.13     36.70 o 
  -4   8   6       18.11        4.84     28.02 o 
  -2   8   6       31.04       30.57     39.36 o 
   0   8   6      120.67      127.56     25.54 o 
   2   8   6       12.83       28.72     22.09 o 
   4   8   6      120.68      169.31     30.53 o 
   6   8   6       13.91       25.51     25.31 o 
   8   8   6      131.85      158.21     34.33 o 
  10   8   6       56.98       35.83     29.71 o 
  12   8   6       46.23       29.20     31.29 o 
  14   8   6      165.94      236.72     45.34 o 
  16   8   6       30.32       57.35     36.55 o 
 -23   9   6      220.94      206.27     40.89 o 
 -21   9   6       19.81       32.54     24.75 o 
 -19   9   6        0.41       11.46     22.47 o 
 -17   9   6       69.87      114.93     54.53 o 
 -15   9   6       56.49       78.22     47.40 o 
 -13   9   6       74.39       83.05     45.72 o 
 -11   9   6       26.51       14.47     39.64 o 
  -9   9   6       27.31        6.71     35.23 o 
  -7   9   6        0.04       15.52     35.02 o 
  -5   9   6      294.85      248.66     26.30 o 
  -3   9   6       47.02       77.17     21.50 o 
  -1   9   6       36.22       63.92     22.47 o 
   1   9   6       90.47       71.91     33.03 o 
   3   9   6        3.15      -13.62     22.60 o 
   5   9   6       10.71       -9.86     23.58 o 
   7   9   6        2.97       -1.71     26.24 o 
   9   9   6       42.95       50.92     31.01 o 
  11   9   6       33.73        6.32     30.84 o 
  13   9   6      160.43      173.19     42.96 o 
 -20  10   6       55.50        8.39     52.64 o 
 -18  10   6        6.99      -34.60     44.88 o 
 -16  10   6      467.08      448.80     78.43 o 
 -14  10   6        0.01      -38.80     38.80 o 
 -12  10   6       25.02       51.17     43.62 o 
 -10  10   6      435.97      469.98     71.51 o 
  -8  10   6       57.35       37.96     42.15 o 
  -6  10   6        8.16       11.66     44.98 o 
  -4  10   6      496.60      560.24     39.80 o 
  -2  10   6       31.33       -3.96     30.51 o 
   0  10   6      199.26      195.75     32.50 o 
   2  10   6      241.78      247.23     36.64 o 
   4  10   6       30.43       41.70     39.01 o 
   6  10   6       10.85       17.75     28.16 o 
   8  10   6      134.36      121.33     35.44 o 
  10  10   6       78.30       75.83     35.41 o 
 -15  11   6        0.04       11.95     44.67 o 
 -13  11   6      423.30      399.72     76.34 o 
 -11  11   6        1.23       13.42     43.83 o 
  -9  11   6      218.48      252.50     61.66 o 
  -7  11   6      560.29      625.38     77.81 o 
  -5  11   6      761.96      815.25    114.93 o 
  -3  11   6       38.89       38.98     31.35 o 
  -1  11   6      180.22      251.60     55.05 o 
   1  11   6      114.75      109.66     31.29 o 
   3  11   6       46.08       10.34     31.35 o 
   5  11   6      857.91      900.65     61.09 o 
 -33   1   7      115.86      132.78     25.09 o 
 -31   1   7      223.28      241.51     29.57 o 
 -29   1   7      990.35      910.20     44.42 o 
 -27   1   7       81.86       96.63     23.12 o 
 -25   1   7       10.40        2.56     17.17 o 
 -23   1   7        9.86       -5.47     12.51 o 
 -21   1   7       47.46       31.12     11.97 o 
 -19   1   7       15.87       -0.35     10.33 o 
 -17   1   7       18.61       24.60      8.60 o 
 -15   1   7       25.96       36.88      7.38 o 
 -13   1   7     2267.89     2473.48     37.66 o 
 -11   1   7     5272.61     5544.86     70.22 o 
  -9   1   7     5644.44     5896.05     86.44 o 
  -7   1   7      192.93      250.54     14.31 o 
  -5   1   7     1470.36     1527.65     22.11 o 
  -3   1   7     3524.06     3544.60     37.99 o 
  -1   1   7       46.63       36.70      5.17 o 
   1   1   7     3568.76     3694.56     36.19 o 
   3   1   7      307.28      317.36      9.81 o 
   5   1   7      584.14      614.35     13.50 o 
   7   1   7       36.17       53.65      8.47 o 
   9   1   7      361.48      299.45     13.93 o 
  11   1   7       19.89        1.23     10.01 o 
  13   1   7        3.33       10.18     11.25 o 
  15   1   7       67.23       64.72     15.44 o 
  17   1   7        0.07       -7.83     16.19 o 
  19   1   7      433.88      441.56     63.51 o 
  21   1   7      246.25      321.74     40.03 o 
 -34   2   7      217.32      164.67     36.01 o 
 -32   2   7      130.61      125.44     31.19 o 
 -30   2   7       15.05       12.69     25.51 o 
 -28   2   7      565.97      574.82     30.41 o 
 -26   2   7      748.92      748.75     39.48 o 
 -24   2   7       27.39       23.35     14.05 o 
 -22   2   7       41.67       70.56     13.57 o 
 -20   2   7     1328.35     1233.66     29.26 o 
 -18   2   7     1068.22     1129.82     24.75 o 
 -16   2   7     1213.88     1125.78     23.79 o 
 -14   2   7       16.95       17.01      7.60 o 
 -12   2   7     1035.72      996.63     19.30 o 
 -10   2   7     3829.29     4008.52     47.08 o 
  -8   2   7     3523.71     3332.62     40.31 o 
  -6   2   7      631.39      545.77     13.41 o 
  -4   2   7       20.68       25.80      6.54 o 
  -2   2   7     2714.92     2815.28     45.72 o 
   0   2   7      776.45      852.54     15.83 o 
   2   2   7      764.56      800.89     16.98 o 
   4   2   7      165.72      174.67      9.16 o 
   6   2   7       17.49        8.87      7.90 o 
   8   2   7      806.28      879.04     19.83 o 
  10   2   7       10.26        9.15      9.08 o 
  12   2   7       70.37       51.54     12.15 o 
  14   2   7      254.82      298.87     19.22 o 
  16   2   7      453.76      467.69     25.41 o 
  18   2   7        1.91       -9.34     18.65 o 
  20   2   7      466.25      603.85     45.43 o 
  22   2   7      153.65      211.30     31.45 o 
 -33   3   7       51.98       38.01     29.88 o 
 -31   3   7        8.41        2.64     21.71 o 
 -29   3   7      149.25      167.68     29.27 o 
 -27   3   7     2196.30     2001.75     66.69 o 
 -25   3   7      409.37      441.48     28.67 o 
 -23   3   7        3.35        9.67     13.55 o 
 -21   3   7      303.63      291.30     19.73 o 
 -19   3   7     3461.46     3350.29     57.47 o 
 -17   3   7       57.48       56.81     11.17 o 
 -15   3   7      432.41      435.79     15.31 o 
 -13   3   7     1397.72     1416.41     22.53 o 
 -11   3   7     6809.89     7249.49     73.92 o 
  -9   3   7     5857.94     6158.49     67.98 o 
  -7   3   7      408.58      347.69     11.58 o 
  -5   3   7      917.03      968.68     20.15 o 
  -3   3   7      949.94     1009.75     22.15 o 
  -1   3   7     5188.95     5582.28     72.85 o 
   1   3   7       37.99       10.00      8.36 o 
   3   3   7     2793.46     2790.18     38.07 o 
   5   3   7     6049.32     5671.65     75.10 o 
   7   3   7     2452.07     2262.29     37.26 o 
   9   3   7      486.51      370.42     18.17 o 
  11   3   7       95.52       98.14     11.89 o 
  13   3   7      236.25      259.66     16.45 o 
  15   3   7      127.57      119.32     17.26 o 
  17   3   7      413.56      438.75     23.39 o 
  19   3   7       94.02       65.66     15.11 o 
  21   3   7       98.19       97.53     41.45 o 
 -32   4   7        1.52      -29.72     29.72 o 
 -30   4   7        5.70       -5.61     30.37 o 
 -28   4   7       45.80       44.54     20.96 o 
 -26   4   7     1082.85      990.54     44.07 o 
 -24   4   7      682.43      640.24     43.87 o 
 -22   4   7     1002.13     1008.14     47.77 o 
 -20   4   7      393.78      342.93     23.47 o 
 -18   4   7     1244.44     1182.46     26.58 o 
 -16   4   7        1.02       -5.38      9.74 o 
 -14   4   7      298.84      369.78     14.79 o 
 -12   4   7       47.91       20.61     13.92 o 
 -10   4   7       97.02       37.89     12.28 o 
  -8   4   7     4178.68     4211.95     63.55 o 
  -6   4   7      261.97      288.99     11.22 o 
  -4   4   7     4836.99     4787.98     51.89 o 
  -2   4   7      292.05      410.25     20.51 o 
   0   4   7      552.73      589.62     20.33 o 
   2   4   7      484.05      539.33     19.70 o 
   4   4   7      461.31      390.62     23.29 o 
   6   4   7        1.59       -7.56     14.32 o 
   8   4   7      932.10      843.58     26.70 o 
  10   4   7      806.85      810.65     28.77 o 
  12   4   7       66.07      120.57     17.96 o 
  14   4   7      533.40      515.12     27.05 o 
  16   4   7       67.19       96.19     33.61 o 
  18   4   7      530.97      670.64     59.52 o 
  20   4   7      158.78      199.12     33.55 o 
 -31   5   7       17.87      -10.86     31.15 o 
 -29   5   7      306.94      356.96     38.76 o 
 -27   5   7       42.03       -6.43     20.28 o 
 -25   5   7       29.30       24.82     21.08 o 
 -23   5   7        8.33       -7.63     14.08 o 
 -21   5   7      802.43      897.02     29.03 o 
 -19   5   7        0.66       17.03     12.40 o 
 -17   5   7      222.94      218.07     14.57 o 
 -15   5   7       10.61       10.74      8.62 o 
 -13   5   7      100.97      129.65     16.83 o 
 -11   5   7      220.51      275.68     16.96 o 
  -9   5   7       74.45       87.35     12.81 o 
  -7   5   7      357.70      393.38     16.01 o 
  -5   5   7       22.55       37.08      7.59 o 
  -3   5   7     1475.60     1523.41     34.57 o 
  -1   5   7        9.84       21.74     13.48 o 
   1   5   7        7.85       20.92     18.48 o 
   3   5   7      461.55      472.39     22.65 o 
   5   5   7      595.34      578.80     23.06 o 
   7   5   7       19.11       38.50     20.74 o 
   9   5   7       23.15        7.94     31.10 o 
  11   5   7      108.31       81.68     27.66 o 
  13   5   7       48.76       36.05     31.09 o 
  15   5   7       28.93       25.12     32.75 o 
  17   5   7       22.50       10.37     27.07 o 
  19   5   7        0.08        3.97     22.68 o 
 -30   6   7        4.22        1.41     25.29 o 
 -28   6   7        4.13      -16.76     19.87 o 
 -26   6   7       22.92        0.85     18.08 o 
 -24   6   7      362.81      405.81     51.15 o 
 -22   6   7       55.38       31.74     14.08 o 
 -20   6   7      511.63      482.01     23.97 o 
 -18   6   7      149.95      133.09     14.71 o 
 -16   6   7      505.38      483.30     20.86 o 
 -14   6   7      417.97      368.58     21.24 o 
 -12   6   7      228.29      262.92     28.27 o 
 -10   6   7       96.87       75.64     18.70 o 
  -8   6   7      108.16      141.31     19.63 o 
  -6   6   7     2250.29     2180.14     56.29 o 
  -4   6   7      313.46      361.40     20.34 o 
  -2   6   7     1188.75     1319.52     49.13 o 
   0   6   7      106.03      108.79     21.03 o 
   2   6   7        4.86        8.40     22.24 o 
   4   6   7      136.02      176.62     27.25 o 
   6   6   7       10.81       25.46     21.43 o 
   8   6   7      236.05      272.44     58.68 o 
  10   6   7        6.22       12.59     28.47 o 
  12   6   7      436.61      508.39     78.54 o 
  14   6   7        7.04       36.57     34.16 o 
  16   6   7      172.05      201.00     46.41 o 
  18   6   7       48.79       41.03     60.40 o 
 -29   7   7       38.47       -0.01     26.29 o 
 -27   7   7       89.67      106.49     29.87 o 
 -25   7   7       40.10       34.32     24.84 o 
 -23   7   7      595.44      585.65     49.67 o 
 -21   7   7       10.75       -0.46     17.52 o 
 -19   7   7      476.20      524.97     55.86 o 
 -17   7   7       26.01       26.48     13.61 o 
 -15   7   7        4.19       25.93     22.61 o 
 -13   7   7        0.56        9.10     16.70 o 
 -11   7   7      129.87      134.64     20.82 o 
  -9   7   7      106.79       19.33     40.48 o 
  -7   7   7      239.30      178.49     38.20 o 
  -5   7   7      163.65      179.42     28.94 o 
  -3   7   7        1.45       -2.96     14.94 o 
  -1   7   7      600.82      562.47     35.03 o 
   1   7   7       24.38       53.82     20.42 o 
   3   7   7      127.05      116.38     38.26 o 
   5   7   7       41.27       54.30     24.12 o 
   7   7   7        0.02        9.24     38.50 o 
   9   7   7        7.34       -4.53     25.57 o 
  11   7   7      324.52      290.90     44.19 o 
  13   7   7       94.52      120.33     40.36 o 
  15   7   7       18.49       17.27     33.14 o 
  17   7   7       17.08       29.95     37.71 o 
 -26   8   7      476.15      505.07     33.16 o 
 -24   8   7       29.75       10.75     15.37 o 
 -22   8   7      245.16      252.83     22.79 o 
 -20   8   7        4.08      -10.81     20.49 o 
 -18   8   7       56.97       78.32     35.02 o 
 -16   8   7      449.98      510.03     70.88 o 
 -14   8   7      164.11      124.15     48.03 o 
 -12   8   7     2149.27     2264.74    129.40 o 
 -10   8   7      147.56      169.78     39.60 o 
  -8   8   7     1047.31      967.90    116.29 o 
  -6   8   7        4.27       14.83     14.53 o 
  -4   8   7     1986.06     1976.89     64.43 o 
  -2   8   7      234.62      180.92     24.96 o 
   0   8   7        6.45       16.57     17.89 o 
   2   8   7      150.43      109.67     26.89 o 
   4   8   7        1.65      -12.30     33.55 o 
   6   8   7       11.84      -11.15     23.61 o 
   8   8   7      202.15      209.02     84.31 o 
  10   8   7       35.26       19.38     31.35 o 
  12   8   7      142.22      287.08     46.34 o 
  14   8   7      523.04      685.71    119.01 o 
 -23   9   7      134.24       85.69     36.28 o 
 -21   9   7       53.21       -3.36     48.44 o 
 -19   9   7      314.72      330.72     72.35 o 
 -17   9   7      117.05      131.49     56.62 o 
 -15   9   7       83.24      141.98     54.32 o 
 -13   9   7      698.75      804.69     85.35 o 
 -11   9   7       13.10      -34.60     34.81 o 
  -9   9   7        0.98        3.15     33.55 o 
  -7   9   7        3.68      -13.84     33.14 o 
  -5   9   7      314.89      351.27     45.51 o 
  -3   9   7      129.90      117.51     25.80 o 
  -1   9   7      702.60      751.71     47.21 o 
   1   9   7      852.04      824.69    110.21 o 
   3   9   7       52.48       39.28     26.11 o 
   5   9   7     1052.79      997.83     66.80 o 
   7   9   7      229.74      310.53     44.40 o 
   9   9   7        2.68       21.07     29.54 o 
  11   9   7       43.29       57.64     34.86 o 
 -20  10   7       23.35       56.62     56.62 o 
 -18  10   7      348.89      505.84     84.73 o 
 -16  10   7      209.89      180.78     62.08 o 
 -14  10   7      110.71      175.95     60.82 o 
 -12  10   7      171.15      211.40     60.82 o 
 -10  10   7     1249.09     1447.89    108.21 o 
  -8  10   7        4.66       39.85     41.10 o 
  -6  10   7       52.53        1.57     20.63 o 
  -4  10   7      581.84      601.99     42.40 o 
  -2  10   7        0.89        9.47     46.45 o 
   0  10   7      857.13      941.58     56.76 o 
   2  10   7       37.68       36.06     28.01 o 
   4  10   7        1.80      -25.29     25.29 o 
   6  10   7      276.47      368.98     46.29 o 
   8  10   7        4.78       53.64     32.75 o 
 -15  11   7       61.05       50.12     52.85 o 
 -13  11   7        3.50       28.94     47.19 o 
 -11  11   7      104.62      106.54     55.78 o 
  -9  11   7       93.34      169.66     56.83 o 
  -7  11   7      143.92      192.73     58.30 o 
  -5  11   7      148.61      139.25     55.16 o 
  -3  11   7        9.05       37.40     26.40 o 
  -1  11   7        3.76        3.91     25.68 o 
   1  11   7       23.18       54.59     28.43 o 
   3  11   7      288.09      310.71    101.08 o 
 -34   0   8       29.35       62.50     52.01 o 
 -32   0   8       34.37       36.49     45.93 o 
 -30   0   8     4336.83     4459.22    211.40 o 
 -28   0   8       88.00      105.49     42.36 o 
 -26   0   8       51.50       79.02     31.25 o 
 -24   0   8      117.06      113.38     20.75 o 
 -22   0   8     1463.44     1343.22     47.63 o 
 -20   0   8      985.47      898.56     38.12 o 
 -18   0   8      182.45      214.69     18.29 o 
 -16   0   8      525.14      561.66     23.46 o 
 -14   0   8      892.27      868.35     26.90 o 
 -12   0   8    57811.11    61158.92    938.89 o 
 -10   0   8      667.18      805.95     57.91 o 
  -8   0   8       40.18       61.45      7.47 o 
  -6   0   8     5052.02     5103.58     73.79 o 
  -4   0   8      167.28      206.62     10.88 o 
  -2   0   8      717.85      762.86     20.40 o 
   0   0   8      118.09       90.77     10.20 o 
   2   0   8      266.36      326.34     15.86 o 
   4   0   8      194.69      226.48     14.23 o 
   6   0   8    28038.17    27117.33    299.92 o 
   8   0   8     3748.78     3635.22     99.68 o 
  10   0   8      468.75      463.77     32.88 o 
  12   0   8       55.67       42.00     16.34 o 
  14   0   8      159.11      224.46     27.29 o 
  16   0   8       16.76       62.05     26.69 o 
  18   0   8     1020.61      983.42     68.14 o 
  20   0   8      544.46       68.58     61.45 o 
 -35   1   8       25.08       23.10     32.29 o 
 -33   1   8      343.81      332.87     34.33 o 
 -31   1   8      221.77      193.97     27.78 o 
 -29   1   8      649.59      696.53     46.43 o 
 -27   1   8        1.89       10.35     17.69 o 
 -25   1   8        6.43      -12.64     15.39 o 
 -23   1   8       81.06       93.03     18.95 o 
 -21   1   8      530.60      541.80     19.55 o 
 -19   1   8      344.93      334.76     16.61 o 
 -17   1   8      641.06      692.80     35.92 o 
 -15   1   8     1706.35     1641.35     27.10 o 
 -13   1   8      163.23      226.58     10.89 o 
 -11   1   8     8795.06     9101.11    109.43 o 
  -9   1   8       51.18       38.34      7.57 o 
  -7   1   8      568.20      649.74     22.03 o 
  -5   1   8       12.32        9.09      5.14 o 
  -3   1   8      379.25      439.81     14.88 o 
  -1   1   8     5052.18     5268.31     55.09 o 
   1   1   8     1396.21     1420.89     19.90 o 
   3   1   8      985.68      890.40     15.93 o 
   5   1   8        2.03        8.83      7.91 o 
   7   1   8     2130.56     1948.31     30.05 o 
   9   1   8       60.94       73.81     11.56 o 
  11   1   8      474.35      469.41     19.29 o 
  13   1   8       96.33       96.00     14.99 o 
  15   1   8       25.15        8.20     16.50 o 
  17   1   8      658.29      633.77     33.08 o 
  19   1   8       64.35       74.65     24.36 o 
  21   1   8       25.01       -8.64     54.48 o 
 -34   2   8      113.10       65.81     28.01 o 
 -32   2   8        0.01       -8.64     24.96 o 
 -30   2   8      319.25      285.10     38.32 o 
 -28   2   8        0.04      -10.83     16.95 o 
 -26   2   8        0.04        0.68     16.76 o 
 -24   2   8      422.63      394.15     23.02 o 
 -22   2   8     1240.86     1284.03     32.78 o 
 -20   2   8      110.77      137.86     20.37 o 
 -18   2   8       30.18       27.99      9.71 o 
 -16   2   8      562.21      605.02     18.53 o 
 -14   2   8     3791.56     3991.62     49.47 o 
 -12   2   8     1648.73     1669.59     27.49 o 
 -10   2   8       84.60      139.15      9.47 o 
  -8   2   8       15.78       19.44      6.51 o 
  -6   2   8      423.51      465.16     13.25 o 
  -4   2   8     1491.25     1611.17     25.58 o 
  -2   2   8     2493.86     2486.05     38.37 o 
   0   2   8      766.87      849.97     16.49 o 
   2   2   8      512.64      519.25     14.86 o 
   4   2   8     4001.45     3723.51     41.98 o 
   6   2   8      408.42      414.23     13.61 o 
   8   2   8       19.38       28.50      9.64 o 
  10   2   8       22.45       30.57     11.40 o 
  12   2   8      454.52      476.99     23.31 o 
  14   2   8      273.52      240.11     19.16 o 
  16   2   8      104.72       85.45     16.70 o 
  18   2   8       21.79       22.54     20.59 o 
  20   2   8        2.33       15.49     24.85 o 
 -33   3   8       29.55       12.45     27.63 o 
 -31   3   8      100.04       92.89     22.49 o 
 -29   3   8      614.78      589.04     44.45 o 
 -27   3   8       12.42        3.57     20.28 o 
 -25   3   8        2.17       -1.83     15.11 o 
 -23   3   8       34.08       23.66     22.61 o 
 -21   3   8       48.92       35.07     13.09 o 
 -19   3   8       27.89       29.98     11.58 o 
 -17   3   8      159.12      163.93     12.96 o 
 -15   3   8      123.42      128.24     10.93 o 
 -13   3   8      104.44      152.71     10.68 o 
 -11   3   8     2118.27     2171.66     28.40 o 
  -9   3   8        9.93       -2.43      5.89 o 
  -7   3   8        9.52       14.30      7.82 o 
  -5   3   8       28.08       27.63      8.25 o 
  -3   3   8       32.86       21.44      8.93 o 
  -1   3   8       58.60       44.92     10.12 o 
   1   3   8      943.71      920.19     23.62 o 
   3   3   8        6.76        6.49      8.74 o 
   5   3   8      435.42      506.20     18.04 o 
   7   3   8     1279.80     1194.25     27.71 o 
   9   3   8        4.79       -6.42     12.65 o 
  11   3   8      510.01      561.19     23.88 o 
  13   3   8      218.40      293.85     24.61 o 
  15   3   8       11.33      -12.86     21.14 o 
  17   3   8       56.70       14.60     20.35 o 
  19   3   8        9.36      -19.00     19.86 o 
 -32   4   8        1.78        9.08     31.48 o 
 -30   4   8       47.27       24.46     25.01 o 
 -28   4   8        0.13       15.20     19.58 o 
 -26   4   8       62.76       73.13     21.46 o 
 -24   4   8      159.59      164.22     20.32 o 
 -22   4   8        0.25      -12.35     12.35 o 
 -20   4   8      222.08      215.42     17.19 o 
 -18   4   8      107.40       72.68     13.03 o 
 -16   4   8        0.06       -8.81      8.81 o 
 -14   4   8      463.16      472.46     16.59 o 
 -12   4   8      992.15     1072.47     27.73 o 
 -10   4   8       27.10       38.30     11.69 o 
  -8   4   8      441.97      502.62     12.95 o 
  -6   4   8       38.41       38.56      7.25 o 
  -4   4   8      229.68      228.37     15.76 o 
  -2   4   8       60.78       52.32      9.91 o 
   0   4   8        9.47        3.98     10.77 o 
   2   4   8      184.34      132.69     13.15 o 
   4   4   8      380.14      307.14     18.99 o 
   6   4   8     1971.26     1726.23     50.58 o 
   8   4   8        1.58       -7.31     11.87 o 
  10   4   8       48.96       46.15     15.23 o 
  12   4   8        0.02       21.54     16.77 o 
  14   4   8      260.03      272.00     24.18 o 
  16   4   8      312.12      297.21     32.83 o 
  18   4   8       16.02       31.19     25.20 o 
 -31   5   8      206.85      240.15     35.14 o 
 -29   5   8      333.06      351.34     38.19 o 
 -27   5   8     1001.91     1056.67     46.40 o 
 -25   5   8       20.42       18.52     17.75 o 
 -23   5   8      754.27      744.71     44.94 o 
 -21   5   8     1475.07     1512.13     52.25 o 
 -19   5   8     2068.01     2029.78     38.14 o 
 -17   5   8      195.69      194.22     14.17 o 
 -15   5   8       47.58       33.66     13.04 o 
 -13   5   8      488.66      525.19     26.92 o 
 -11   5   8      288.96      341.81     18.77 o 
  -9   5   8      121.25      164.42     16.01 o 
  -7   5   8      588.36      616.11     19.72 o 
  -5   5   8     2429.64     2356.82     41.69 o 
  -3   5   8     3045.99     2980.88     55.90 o 
  -1   5   8     5231.11     5195.56     87.82 o 
   1   5   8     2634.94     2501.71     57.54 o 
   3   5   8     1145.53     1138.64     37.83 o 
   5   5   8       28.59        6.94     20.57 o 
   7   5   8       76.33      147.93     19.48 o 
   9   5   8       47.75       63.88     36.75 o 
  11   5   8       43.21       36.58     35.08 o 
  13   5   8     1018.17     1014.08     71.01 o 
  15   5   8     1062.71     1168.14     80.51 o 
  17   5   8      817.92      815.46     74.29 o 
 -30   6   8        9.25      -17.48     24.69 o 
 -28   6   8      138.49      154.85     26.93 o 
 -26   6   8       30.79      -11.18     23.46 o 
 -24   6   8        0.12      -11.87     16.15 o 
 -22   6   8     1107.42     1097.00     37.83 o 
 -20   6   8     4306.85     4245.00     70.59 o 
 -18   6   8       39.13        6.57     11.21 o 
 -16   6   8      328.91      349.94     34.05 o 
 -14   6   8     2059.36     1905.54     43.09 o 
 -12   6   8      139.07      164.32     23.64 o 
 -10   6   8      666.84      641.30     36.78 o 
  -8   6   8        4.38      -11.84     17.16 o 
  -6   6   8      439.50      437.74     20.28 o 
  -4   6   8     4074.95     4030.11     76.11 o 
  -2   6   8     8791.17     8548.58    141.82 o 
   0   6   8       29.36       31.78     19.41 o 
   2   6   8        9.26       13.35     19.83 o 
   4   6   8       74.58      127.23     27.16 o 
   6   6   8      139.87      164.56     30.70 o 
   8   6   8      315.16      335.84     40.07 o 
  10   6   8       25.09       67.66     39.51 o 
  12   6   8      618.58      588.91     79.27 o 
  14   6   8      600.64      654.20     64.50 o 
  16   6   8     4386.17     5028.71    371.62 o 
 -29   7   8       37.92       37.45     28.84 o 
 -27   7   8       32.96       21.22     35.73 o 
 -25   7   8      143.36       97.57     26.78 o 
 -23   7   8       15.00       -6.03     15.66 o 
 -21   7   8      119.66      107.79     23.55 o 
 -19   7   8        1.61        0.12     17.74 o 
 -17   7   8       54.81       52.12     13.47 o 
 -15   7   8       73.90       52.54     20.26 o 
 -13   7   8      394.07      389.21     28.07 o 
 -11   7   8       14.93        4.28     15.72 o 
  -9   7   8     1528.41     1526.29    105.80 o 
  -7   7   8      260.31      203.83     41.67 o 
  -5   7   8       95.31      112.14     23.02 o 
  -3   7   8       21.01       15.09     17.00 o 
  -1   7   8      702.48      764.31     44.56 o 
   1   7   8       40.09        2.21     19.94 o 
   3   7   8       76.59       58.10     27.98 o 
   5   7   8     1508.08     1622.03     70.05 o 
   7   7   8      167.08      228.60     36.17 o 
   9   7   8      722.97      737.41     60.80 o 
  11   7   8      826.06      912.92    149.11 o 
  13   7   8       82.12       85.13     38.67 o 
  15   7   8      109.17      193.05     91.12 o 
 -26   8   8        9.70       38.79     26.40 o 
 -24   8   8        2.00       -4.41     15.19 o 
 -22   8   8       68.75      100.16     19.62 o 
 -20   8   8      162.24      218.46     20.51 o 
 -18   8   8       65.39      111.88     26.29 o 
 -16   8   8      119.86      146.17     52.85 o 
 -14   8   8      548.21      541.69     98.57 o 
 -12   8   8      181.73      210.58     43.86 o 
 -10   8   8       75.44       88.57     35.86 o 
  -8   8   8       14.15       11.74     56.41 o 
  -6   8   8      213.73      234.02     38.17 o 
  -4   8   8      107.19      172.12     35.60 o 
  -2   8   8       63.18       60.42     28.22 o 
   0   8   8       54.72       72.45     32.16 o 
   2   8   8        7.00       10.45     21.90 o 
   4   8   8       26.16       61.32     27.41 o 
   6   8   8      124.96      128.92     34.61 o 
   8   8   8        7.69      -21.14     24.98 o 
  10   8   8      142.40      181.44     57.57 o 
  12   8   8        1.87        3.51     33.36 o 
 -25   9   8       27.62       44.40     27.50 o 
 -23   9   8       22.91      -32.72     52.43 o 
 -21   9   8      146.66      143.66     63.33 o 
 -19   9   8      578.80      639.01     87.66 o 
 -17   9   8        1.96       26.63     46.56 o 
 -15   9   8      156.29      116.60     53.90 o 
 -13   9   8      133.30      159.80     54.95 o 
 -11   9   8       23.01       33.14     40.89 o 
  -9   9   8        1.56      -29.36     35.86 o 
  -7   9   8       76.14       86.03     23.80 o 
  -5   9   8       10.66        4.91     19.36 o 
  -3   9   8      695.66      708.35     67.74 o 
  -1   9   8      853.51      855.07     63.23 o 
   1   9   8        0.68       -1.57     24.17 o 
   3   9   8      374.70      434.35     51.07 o 
   5   9   8       30.99       29.24     29.01 o 
   7   9   8       50.50       59.79     47.19 o 
   9   9   8       59.19       33.02     33.05 o 
 -20  10   8        2.40        2.31     52.22 o 
 -18  10   8        4.49        4.82     50.33 o 
 -16  10   8       14.29      -25.80     44.46 o 
 -14  10   8      145.32      194.20     61.66 o 
 -12  10   8      264.60      289.83     66.06 o 
 -10  10   8      554.56      501.22     74.87 o 
  -8  10   8      350.16      403.71     67.32 o 
  -6  10   8       15.54       22.62     21.45 o 
  -4  10   8      183.28      188.47     30.66 o 
  -2  10   8        5.56       10.04     24.03 o 
   0  10   8       18.33       -7.98     24.93 o 
   2  10   8        9.21       61.93     30.31 o 
   4  10   8      463.27      506.03     50.87 o 
   6  10   8      274.32      266.57     45.42 o 
 -15  11   8      342.28      433.28     82.42 o 
 -13  11   8      718.43      632.72     91.65 o 
 -11  11   8      771.72      705.28     90.60 o 
  -9  11   8      590.12      776.58     92.49 o 
  -7  11   8        2.64      -11.12     39.43 o 
  -5  11   8       74.05       72.98     50.33 o 
  -3  11   8      206.34      222.26     35.58 o 
  -1  11   8        8.03       30.89     28.67 o 
   1  11   8      269.71      207.46     38.80 o 
 -35   1   9       60.95      102.15     38.54 o 
 -33   1   9       37.23      -17.24     28.40 o 
 -31   1   9     1057.64     1089.54     46.20 o 
 -29   1   9      820.08      892.55     42.15 o 
 -27   1   9        5.00      -16.39     16.39 o 
 -25   1   9       81.34       61.01     19.48 o 
 -23   1   9      271.95      311.14     30.97 o 
 -21   1   9     1595.52     1447.24     32.47 o 
 -19   1   9       59.72       72.31     12.41 o 
 -17   1   9        1.43        5.47      8.65 o 
 -15   1   9       15.86       33.25      8.77 o 
 -13   1   9      829.09      739.28     18.47 o 
 -11   1   9      825.60      914.91     20.92 o 
  -9   1   9     1161.33     1142.37     24.64 o 
  -7   1   9      302.12      367.73     15.36 o 
  -5   1   9       30.03       18.79      6.29 o 
  -3   1   9     2155.25     2301.57     29.74 o 
  -1   1   9       10.11        0.36      5.93 o 
   1   1   9     1121.50     1036.29     18.22 o 
   3   1   9       83.79       71.46      9.19 o 
   5   1   9      160.87      171.83     11.18 o 
   7   1   9      100.21       71.09     10.96 o 
   9   1   9      647.42      583.61     21.15 o 
  11   1   9       94.92       90.50     13.86 o 
  13   1   9        5.39        4.18     15.31 o 
  15   1   9       21.57        2.90     20.76 o 
  17   1   9       35.96       14.29     22.09 o 
  19   1   9      113.05       96.21     35.85 o 
 -34   2   9       30.13       21.91     23.97 o 
 -32   2   9       20.88       14.33     23.97 o 
 -30   2   9       28.08       28.17     30.29 o 
 -28   2   9       54.11       39.77     19.19 o 
 -26   2   9        4.63      -13.39     13.39 o 
 -24   2   9      595.17      553.25     25.39 o 
 -22   2   9       28.75       34.77     12.66 o 
 -20   2   9      182.17      157.60     14.91 o 
 -18   2   9       50.98       44.74     11.04 o 
 -16   2   9      179.10      229.42     13.26 o 
 -14   2   9      713.22      667.17     20.48 o 
 -12   2   9      218.83      261.21     12.33 o 
 -10   2   9      445.71      406.79     13.84 o 
  -8   2   9        5.63        9.08      7.28 o 
  -6   2   9     2812.08     3100.37     40.80 o 
  -4   2   9     1074.56     1261.23     23.74 o 
  -2   2   9      194.42      212.97     10.61 o 
   0   2   9      137.22      135.60      9.94 o 
   2   2   9        3.13       12.25      8.77 o 
   4   2   9        7.24        0.87     10.24 o 
   6   2   9     1303.49     1258.51     24.64 o 
   8   2   9     1076.53     1052.12     25.87 o 
  10   2   9       23.64       25.49     12.33 o 
  12   2   9      749.40      840.67     31.21 o 
  14   2   9      205.22      280.82     24.31 o 
  16   2   9      556.09      635.68     29.38 o 
  18   2   9      102.22      119.32     22.05 o 
 -33   3   9        8.22       36.45     28.94 o 
 -31   3   9      226.71      191.65     23.94 o 
 -29   3   9     1423.87     1419.98     46.85 o 
 -27   3   9      117.81      110.71     20.95 o 
 -25   3   9        0.71      -11.36     14.27 o 
 -23   3   9       34.04       11.73     14.87 o 
 -21   3   9        3.18       -0.16     12.01 o 
 -19   3   9     2081.88     1856.75     36.96 o 
 -17   3   9      916.10      930.24     23.83 o 
 -15   3   9      445.79      429.93     21.28 o 
 -13   3   9      624.57      609.19     16.66 o 
 -11   3   9      312.37      303.57     12.92 o 
  -9   3   9      570.39      710.75     17.73 o 
  -7   3   9      176.63      185.96     11.26 o 
  -5   3   9     2213.67     2185.65     35.02 o 
  -3   3   9      203.57      199.25     13.16 o 
  -1   3   9     4025.63     3834.07     54.95 o 
   1   3   9     1825.15     1811.42     34.66 o 
   3   3   9     1883.48     1670.54     36.47 o 
   5   3   9      145.29      111.19     13.45 o 
   7   3   9       39.29       44.16     13.61 o 
   9   3   9       79.67       81.50     16.20 o 
  11   3   9        1.92        6.42     14.45 o 
  13   3   9      738.24      787.21     40.13 o 
  15   3   9       82.25       86.02     28.04 o 
  17   3   9       56.07       37.86     22.62 o 
 -34   4   9       26.94       46.48     27.52 o 
 -32   4   9      176.92      123.63     37.94 o 
 -30   4   9      123.09      115.24     30.30 o 
 -28   4   9       42.57       -3.90     22.24 o 
 -26   4   9      164.70      151.01     21.70 o 
 -24   4   9      297.33      333.60     24.27 o 
 -22   4   9      337.59      322.05     21.98 o 
 -20   4   9       74.85       70.03     19.84 o 
 -18   4   9      688.64      673.84     23.71 o 
 -16   4   9     1935.11     1806.12     37.30 o 
 -14   4   9     1150.45     1161.62     25.91 o 
 -12   4   9       18.72        8.80      9.64 o 
 -10   4   9      265.42      312.58     13.76 o 
  -8   4   9       88.16       91.66     10.61 o 
  -6   4   9      165.39      140.89     12.35 o 
  -4   4   9       12.54       10.61     10.06 o 
  -2   4   9        9.55       13.42     11.09 o 
   0   4   9     2062.29     2006.18     39.00 o 
   2   4   9       48.50       30.93     12.01 o 
   4   4   9     4801.87     4425.62     80.94 o 
   6   4   9      318.47      327.09     27.88 o 
   8   4   9      107.60      140.66     23.50 o 
  10   4   9      146.89      152.60     18.79 o 
  12   4   9       73.95      110.29     19.40 o 
  14   4   9      977.17     1056.95     38.06 o 
  16   4   9       34.60        6.45     20.38 o 
  18   4   9       50.14       64.87     23.85 o 
 -33   5   9        7.34        0.57     26.44 o 
 -31   5   9      113.46       87.64     30.09 o 
 -29   5   9        8.24       37.38     24.52 o 
 -27   5   9      111.58      137.17     24.52 o 
 -25   5   9       72.85       98.29     19.11 o 
 -23   5   9        0.17        0.53     13.30 o 
 -21   5   9     2033.28     1950.23     57.51 o 
 -19   5   9       75.15       84.96     14.28 o 
 -17   5   9       62.85       45.95     11.49 o 
 -15   5   9       25.09       28.97      9.69 o 
 -13   5   9      176.93      145.85     16.29 o 
 -11   5   9        2.22        4.31     11.93 o 
  -9   5   9        1.78       -3.05      7.85 o 
  -7   5   9      610.62      615.68     19.45 o 
  -5   5   9       23.03        4.67      9.19 o 
  -3   5   9     1528.60     1505.52     31.39 o 
  -1   5   9      312.96      353.72     32.28 o 
   1   5   9      149.66      138.04     19.65 o 
   3   5   9       98.39       83.22     19.04 o 
   5   5   9        0.35        7.31     16.35 o 
   7   5   9       34.16       40.26     19.52 o 
   9   5   9        6.48       -5.08     17.31 o 
  11   5   9      271.36      308.40     82.58 o 
  13   5   9      143.11      146.55     42.99 o 
  15   5   9       55.04       40.36     37.74 o 
  17   5   9        0.00      -13.69     36.70 o 
 -30   6   9       20.59       32.12     27.58 o 
 -28   6   9      223.54      230.61     30.89 o 
 -26   6   9      148.23      177.28     25.61 o 
 -24   6   9      413.75      462.43     30.32 o 
 -22   6   9       36.57       48.12     16.32 o 
 -20   6   9      513.83      495.37     24.64 o 
 -18   6   9        2.05      -14.56     15.03 o 
 -16   6   9      365.05      442.70     24.37 o 
 -14   6   9      266.72      235.82     19.19 o 
 -12   6   9        0.12      -16.10     16.10 o 
 -10   6   9       20.95        8.84     19.07 o 
  -8   6   9      350.97      373.73     21.37 o 
  -6   6   9       98.54      132.30     29.84 o 
  -4   6   9      361.64      375.53     24.59 o 
  -2   6   9      421.81      418.09     23.86 o 
   0   6   9       27.65       44.97     15.30 o 
   2   6   9      352.99      325.61     34.92 o 
   4   6   9       49.01       84.23     27.32 o 
   6   6   9      234.82      246.09     59.39 o 
   8   6   9      165.10      155.09     34.20 o 
  10   6   9       17.85       69.59     37.66 o 
  12   6   9        0.01      -22.61     30.16 o 
  14   6   9      303.82      453.78     61.60 o 
 -29   7   9        4.08       -6.75     32.73 o 
 -27   7   9       18.53        5.03     31.09 o 
 -25   7   9      265.17      277.94     32.33 o 
 -23   7   9       63.82       81.27     29.09 o 
 -21   7   9      199.31      219.38     23.49 o 
 -19   7   9      260.81      279.17     21.67 o 
 -17   7   9      265.43      264.00     29.81 o 
 -15   7   9       35.83       19.05     19.92 o 
 -13   7   9        5.61       44.82     19.71 o 
 -11   7   9      671.79      641.17     33.67 o 
  -9   7   9      284.22      297.95     28.32 o 
  -7   7   9      767.04      733.89     36.11 o 
  -5   7   9       19.29       32.06     17.26 o 
  -3   7   9      359.28      366.56     31.79 o 
  -1   7   9       29.62       60.72     26.97 o 
   1   7   9      109.30      157.70     28.16 o 
   3   7   9      181.82      168.99     34.86 o 
   5   7   9        2.01       35.04     25.85 o 
   7   7   9      232.99      237.73     42.44 o 
   9   7   9       18.71       30.09     74.47 o 
  11   7   9      438.07      596.56    151.84 o 
  13   7   9      108.32      178.93     46.49 o 
 -26   8   9       40.60       33.14     21.62 o 
 -24   8   9       76.00       74.64     21.41 o 
 -22   8   9      869.45      877.85     37.00 o 
 -20   8   9       25.26       50.44     30.23 o 
 -18   8   9       24.77       57.02     22.88 o 
 -16   8   9      206.49      259.96     27.61 o 
 -14   8   9       53.72       80.30     37.32 o 
 -12   8   9      342.21      410.67     96.26 o 
 -10   8   9      287.86      297.49     50.96 o 
  -8   8   9       52.59       69.35     31.16 o 
  -6   8   9      189.31      236.19     25.55 o 
  -4   8   9      456.13      462.20     35.42 o 
  -2   8   9      109.78       78.51     31.95 o 
   0   8   9       15.77       50.68     24.11 o 
   2   8   9       62.61      109.64     28.19 o 
   4   8   9       72.62       86.62     59.81 o 
   6   8   9      325.07      306.83     63.96 o 
   8   8   9        5.84       -8.46     29.78 o 
  10   8   9       36.83       63.70     35.81 o 
 -25   9   9        0.24       -3.98     51.17 o 
 -23   9   9      637.86      550.51     92.28 o 
 -21   9   9        7.96      -43.83     43.83 o 
 -19   9   9      206.66      187.07     60.40 o 
 -17   9   9        3.08       47.40     49.07 o 
 -15   9   9      162.36      101.71     54.32 o 
 -13   9   9        0.74      -39.01     39.01 o 
 -11   9   9       87.20      148.33     85.56 o 
  -9   9   9      542.48      549.65     65.90 o 
  -7   9   9      122.38      134.34     27.90 o 
  -5   9   9      773.06      731.65     52.76 o 
  -3   9   9       83.43       75.77     24.38 o 
  -1   9   9      533.37      515.85     60.52 o 
   1   9   9      398.90      361.54     46.98 o 
   3   9   9      668.16      772.55    110.63 o 
   5   9   9        3.56       -2.24     28.57 o 
   7   9   9       27.47        1.66     41.84 o 
   9   9   9      105.64      108.46     53.58 o 
 -20  10   9        5.76       12.58     53.27 o 
 -18  10   9       28.34       16.78     49.28 o 
 -16  10   9        4.66       11.53     51.80 o 
 -14  10   9        0.19      -43.83     43.83 o 
 -12  10   9       66.12       15.73     51.59 o 
 -10  10   9       45.56       46.35     51.59 o 
  -8  10   9      715.72      701.09     85.77 o 
  -6  10   9      930.10      962.73     53.06 o 
  -4  10   9      109.25      117.97     29.65 o 
  -2  10   9       17.51       31.54     36.18 o 
   0  10   9        5.15      -18.76     25.86 o 
   2  10   9        5.07        7.31     27.99 o 
   4  10   9        9.51       46.13     37.33 o 
 -15  11   9       16.10       77.60     53.69 o 
 -13  11   9        3.78       15.31     46.56 o 
 -11  11   9      117.68       79.90     57.67 o 
  -9  11   9       60.74       18.87     47.40 o 
  -7  11   9      178.42      119.75     55.16 o 
  -5  11   9        4.82       11.95     42.99 o 
  -3  11   9       18.95       42.06     28.73 o 
  -1  11   9      216.74      267.15     40.56 o 
 -36   0  10        0.02      -14.05     48.65 o 
 -34   0  10       10.77       37.96     46.14 o 
 -32   0  10      599.12      523.04     78.43 o 
 -30   0  10     1142.98     1268.37    103.60 o 
 -28   0  10      143.16      132.12     44.46 o 
 -26   0  10      379.90      279.76     52.85 o 
 -24   0  10     1183.39     1257.58     71.20 o 
 -22   0  10        0.13        9.02     14.58 o 
 -20   0  10       25.46       -0.85     13.99 o 
 -18   0  10      228.06      235.89     22.13 o 
 -16   0  10     3275.68     3123.02     62.66 o 
 -14   0  10     2285.74     2295.28     49.70 o 
 -12   0  10     9093.48     8966.55    151.18 o 
 -10   0  10      835.19      733.20     26.23 o 
  -8   0  10     1551.76     1410.81     28.00 o 
  -6   0  10       21.08       40.61     10.28 o 
  -4   0  10      379.31      302.29     21.61 o 
  -2   0  10     3646.76     3508.58     56.14 o 
   0   0  10     1124.32     1196.41     32.14 o 
   2   0  10     2210.34     2191.81     40.30 o 
   4   0  10     1419.75     1367.29     36.30 o 
   6   0  10     2109.59     1785.27     48.87 o 
   8   0  10      658.30      709.81     29.59 o 
  10   0  10       51.62       40.74     17.26 o 
  12   0  10      161.43      144.50     26.11 o 
  14   0  10     1655.92     1550.11    225.55 o 
  16   0  10      992.51      978.72    182.87 o 
  18   0  10     1663.69     1624.80    123.73 o 
 -35   1  10      459.59      476.90     60.92 o 
 -33   1  10      357.50      425.26     53.46 o 
 -31   1  10       77.36       94.50     21.98 o 
 -29   1  10      346.45      326.90     29.44 o 
 -27   1  10      131.99      136.81     22.34 o 
 -25   1  10      346.84      337.56     27.23 o 
 -23   1  10      124.67      157.19     24.25 o 
 -21   1  10       17.31       21.68     14.80 o 
 -19   1  10      343.62      300.81     15.40 o 
 -17   1  10     2540.33     2684.92     44.43 o 
 -15   1  10        3.19       -0.18      8.23 o 
 -13   1  10     2800.76     3016.05     54.37 o 
 -11   1  10     1042.49      910.35     21.89 o 
  -9   1  10      123.75      114.83     14.97 o 
  -7   1  10      221.88      253.87     10.07 o 
  -5   1  10       79.31       80.84      8.33 o 
  -3   1  10      609.63      610.29     15.38 o 
  -1   1  10       74.24       72.83      7.97 o 
   1   1  10     2335.57     2233.82     30.36 o 
   3   1  10      199.16      175.49     11.01 o 
   5   1  10     1605.00     1554.98     27.19 o 
   7   1  10      289.70      318.73     17.98 o 
   9   1  10        7.06      -11.99     14.78 o 
  11   1  10       10.03      -12.71     13.29 o 
  13   1  10      192.77      178.57     22.64 o 
  15   1  10      132.85      124.20     26.71 o 
  17   1  10       33.15      -17.13     27.81 o 
 -34   2  10       71.67       50.87     24.72 o 
 -32   2  10      280.71      317.39     33.93 o 
 -30   2  10       81.27       97.60     25.30 o 
 -28   2  10       61.70       54.76     25.31 o 
 -26   2  10      364.50      372.80     21.88 o 
 -24   2  10      361.78      325.11     21.25 o 
 -22   2  10        5.77       -1.10     11.80 o 
 -20   2  10       50.73       31.54     11.02 o 
 -18   2  10       95.59       84.14     12.06 o 
 -16   2  10       35.13       44.47     10.35 o 
 -14   2  10     2007.72     2070.76     35.06 o 
 -12   2  10       16.02        4.96      8.51 o 
 -10   2  10      145.45      117.02     10.53 o 
  -8   2  10      705.22      699.70     17.89 o 
  -6   2  10     1429.34     1344.27     25.40 o 
  -4   2  10       37.74       12.49     10.73 o 
  -2   2  10      126.06      121.37     11.35 o 
   0   2  10      382.15      376.59     23.53 o 
   2   2  10      415.90      388.08     17.78 o 
   4   2  10      436.81      411.37     24.58 o 
   6   2  10      144.31      134.88     17.45 o 
   8   2  10      365.39      370.41     17.05 o 
  10   2  10     1603.10     1740.20     52.46 o 
  12   2  10      108.85      109.01     22.83 o 
  14   2  10      108.71       95.34     15.67 o 
  16   2  10      282.83      285.28     24.59 o 
  18   2  10      102.59       82.28     87.56 o 
 -35   3  10       41.56       34.26     30.16 o 
 -33   3  10        8.42      -27.51     27.51 o 
 -31   3  10      106.20      153.50     25.73 o 
 -29   3  10      274.32      255.43     38.69 o 
 -27   3  10      142.66      118.60     20.77 o 
 -25   3  10      249.35      225.08     22.35 o 
 -23   3  10       28.22       42.14     14.76 o 
 -21   3  10       91.23      102.19     13.93 o 
 -19   3  10      223.03      262.26     16.60 o 
 -17   3  10      617.18      584.18     20.44 o 
 -15   3  10      168.83      162.06     12.58 o 
 -13   3  10       11.15       33.88      9.72 o 
 -11   3  10      896.73      851.09     21.33 o 
  -9   3  10       57.19       71.02      9.90 o 
  -7   3  10     1772.55     1720.72     31.17 o 
  -5   3  10      433.25      427.07     17.44 o 
  -3   3  10       26.05       22.00     10.98 o 
  -1   3  10     1023.61     1054.81     27.70 o 
   1   3  10       79.86       56.46     13.16 o 
   3   3  10      989.14      946.49     26.96 o 
   5   3  10      393.89      392.95     19.17 o 
   7   3  10       56.25       23.79     14.82 o 
   9   3  10      226.11      235.84     20.44 o 
  11   3  10       23.90       37.12     16.14 o 
  13   3  10      152.14      198.23     32.22 o 
  15   3  10      161.23      174.56     32.93 o 
  17   3  10        7.42      -21.88     21.88 o 
 -34   4  10        2.52        5.70     43.49 o 
 -32   4  10      276.91      280.81     41.23 o 
 -30   4  10      152.45      166.59     38.34 o 
 -28   4  10      528.49      540.59     47.07 o 
 -26   4  10       37.49       88.91     22.40 o 
 -24   4  10      329.20      330.06     22.89 o 
 -22   4  10        1.88       21.75     14.38 o 
 -20   4  10      690.62      713.73     25.98 o 
 -18   4  10      619.24      659.36     23.69 o 
 -16   4  10        3.09       13.03     10.60 o 
 -14   4  10      367.57      416.61     20.19 o 
 -12   4  10      587.63      587.91     18.49 o 
 -10   4  10      564.82      587.15     18.60 o 
  -8   4  10        0.00       -9.07      9.07 o 
  -6   4  10      669.73      617.32     19.92 o 
  -4   4  10      103.54      121.78     14.22 o 
  -2   4  10      895.49      825.25     25.96 o 
   0   4  10      700.29      661.97     23.52 o 
   2   4  10      449.47      411.38     25.73 o 
   4   4  10      166.47      190.07     18.99 o 
   6   4  10        1.59       13.46     15.78 o 
   8   4  10        3.48       22.85     20.31 o 
  10   4  10        8.19        1.24     20.88 o 
  12   4  10      212.70      213.03     24.35 o 
  14   4  10       32.81       28.66     18.05 o 
  16   4  10       26.42       27.47     19.01 o 
 -33   5  10       74.89       36.20     32.06 o 
 -31   5  10      140.43       69.58     28.30 o 
 -29   5  10        7.08        1.02     23.51 o 
 -27   5  10      156.93      142.47     24.45 o 
 -25   5  10       19.55       12.34     19.09 o 
 -23   5  10      491.09      489.16     29.90 o 
 -21   5  10      467.46      485.53     24.08 o 
 -19   5  10      253.05      255.52     18.47 o 
 -17   5  10        8.01       14.28     10.91 o 
 -15   5  10      636.55      669.37     47.77 o 
 -13   5  10      196.20      185.75     15.51 o 
 -11   5  10      187.11      226.13     14.06 o 
  -9   5  10     1385.59     1406.38     30.59 o 
  -7   5  10      215.83      214.99     13.84 o 
  -5   5  10     1262.04     1224.64     27.46 o 
  -3   5  10        4.74       -3.67     11.51 o 
  -1   5  10      198.23      170.99     16.40 o 
   1   5  10      303.13      286.41     45.21 o 
   3   5  10      632.93      739.83     39.28 o 
   5   5  10       57.29       41.05     19.60 o 
   7   5  10        7.46        9.98     19.36 o 
   9   5  10     1276.31     1328.77     47.89 o 
  11   5  10     1569.06     1785.95    127.93 o 
  13   5  10       46.39       59.47     38.57 o 
  15   5  10      120.98      115.05     47.61 o 
 -32   6  10       18.34      -35.23     44.25 o 
 -30   6  10       98.57      114.93     37.77 o 
 -28   6  10      175.69      123.27     27.24 o 
 -26   6  10       54.96       61.07     20.91 o 
 -24   6  10      264.65      275.95     43.97 o 
 -22   6  10     1572.41     1479.51     43.12 o 
 -20   6  10      758.71      767.58     38.63 o 
 -18   6  10      281.25      288.95     18.62 o 
 -16   6  10      284.56      286.18     22.64 o 
 -14   6  10       61.37       75.90     16.88 o 
 -12   6  10      307.73      319.85     23.97 o 
 -10   6  10       40.55       42.64     10.19 o 
  -8   6  10      581.55      565.18     26.31 o 
  -6   6  10      848.50      864.37     41.26 o 
  -4   6  10      969.29      939.82     35.44 o 
  -2   6  10      857.33      873.63     35.32 o 
   0   6  10      114.08      101.82     18.80 o 
   2   6  10       55.75       56.81     17.29 o 
   4   6  10       11.18       20.92     25.17 o 
   6   6  10       27.81       68.53     28.39 o 
   8   6  10       15.26       52.24     49.49 o 
  10   6  10      632.04      718.57    101.22 o 
  12   6  10     1057.46     1075.21    165.99 o 
  14   6  10      276.21      389.36     60.94 o 
 -29   7  10        9.31        7.69     28.16 o 
 -27   7  10      124.90      130.48     28.43 o 
 -25   7  10      365.96      318.97     26.28 o 
 -23   7  10      262.69      341.98     24.54 o 
 -21   7  10       77.24       99.40     18.07 o 
 -19   7  10      323.38      315.84     22.54 o 
 -17   7  10        1.81       38.19     22.80 o 
 -15   7  10      188.27      148.79     26.49 o 
 -13   7  10       73.01       45.64     21.38 o 
 -11   7  10     1450.54     1384.43     51.17 o 
  -9   7  10      641.42      717.86     27.56 o 
  -7   7  10     1507.00     1551.13     40.92 o 
  -5   7  10      684.78      628.90     39.44 o 
  -3   7  10       26.38       19.40     48.12 o 
  -1   7  10       12.58      -23.63     23.63 o 
   1   7  10      112.80      119.34     30.70 o 
   3   7  10       33.30       48.30     27.04 o 
   5   7  10      293.58      316.50     41.68 o 
   7   7  10      851.66      825.17     76.76 o 
   9   7  10       12.79       13.00     32.63 o 
  11   7  10      611.85      762.38     70.66 o 
 -28   8  10       23.30        9.45     25.19 o 
 -26   8  10       37.77       41.86     22.44 o 
 -24   8  10      743.03      781.05     37.95 o 
 -22   8  10       11.31      -24.86     24.86 o 
 -20   8  10        4.87       -0.60     24.49 o 
 -18   8  10      199.51      233.75     29.94 o 
 -16   8  10       12.47       35.72     20.05 o 
 -14   8  10        5.90        9.69     33.72 o 
 -12   8  10       17.68       38.71     78.96 o 
 -10   8  10        5.46       15.70     37.64 o 
  -8   8  10       30.98       57.53     18.52 o 
  -6   8  10      270.84      298.34     30.13 o 
  -4   8  10        1.23       -4.94     26.33 o 
  -2   8  10      198.61      156.64     29.92 o 
   0   8  10      187.86      239.99     35.11 o 
   2   8  10       63.05       33.59     27.19 o 
   4   8  10      104.09      112.20     35.39 o 
   6   8  10        5.04        1.26     30.76 o 
   8   8  10        0.00        2.97     32.48 o 
  10   8  10       16.53       32.60     36.68 o 
 -25   9  10       13.18      -22.44     50.96 o 
 -23   9  10      139.79      261.52     71.09 o 
 -21   9  10      152.23      305.98     74.03 o 
 -19   9  10       25.74       -0.21     47.40 o 
 -17   9  10       72.08       78.64     53.48 o 
 -15   9  10      142.28      227.99    108.63 o 
 -13   9  10       88.48      144.26     43.06 o 
 -11   9  10        8.26       17.70     84.83 o 
  -9   9  10      178.40      281.87     54.92 o 
  -7   9  10       96.39      133.55     28.78 o 
  -5   9  10      192.05      207.62     30.43 o 
  -3   9  10       42.55       73.28     28.03 o 
  -1   9  10       38.05      -17.56     25.80 o 
   1   9  10        0.60      -11.18     26.72 o 
   3   9  10       29.09       29.11     31.58 o 
   5   9  10       99.22       70.02     35.38 o 
   7   9  10       37.54       16.93     61.34 o 
 -20  10  10       97.08       12.16     56.20 o 
 -18  10  10       46.54      -23.70     45.30 o 
 -16  10  10      100.29      219.78     64.38 o 
 -14  10  10       29.00       -2.94     48.86 o 
 -12  10  10       76.38       78.64     54.11 o 
 -10  10  10      125.38      158.13     59.35 o 
  -8  10  10      128.00       52.43     52.01 o 
  -6  10  10        3.48      -23.12     23.12 o 
  -4  10  10      514.16      547.18     46.74 o 
  -2  10  10       47.37       35.96     30.20 o 
   0  10  10       25.34       22.78     32.82 o 
   2  10  10      108.28      109.79     34.55 o 
 -13  11  10      765.66      771.55     99.20 o 
 -11  11  10       58.53       34.60     52.22 o 
  -9  11  10       46.97      -15.73     43.20 o 
  -7  11  10       44.29      154.14     59.14 o 
  -5  11  10       91.83       47.36     27.80 o 
 -35   1  11      798.83      677.75     66.29 o 
 -33   1  11      286.80      334.37     72.25 o 
 -31   1  11      135.29      161.71     36.23 o 
 -29   1  11        0.34       -6.66     17.77 o 
 -27   1  11        2.63       18.58     18.59 o 
 -25   1  11       67.60       56.95     17.96 o 
 -23   1  11        0.00        5.66     15.31 o 
 -21   1  11       86.21       90.35     19.83 o 
 -19   1  11      427.02      469.58     22.78 o 
 -17   1  11     4575.84     4586.25     66.45 o 
 -15   1  11     3657.43     3786.15     57.09 o 
 -13   1  11     2813.21     2747.89     43.16 o 
 -11   1  11      263.98      275.83     14.02 o 
  -9   1  11       45.18       25.40      8.19 o 
  -7   1  11        0.24       -4.82      7.03 o 
  -5   1  11      874.60      880.68     18.89 o 
  -3   1  11       59.20       65.48      9.39 o 
  -1   1  11       61.63       66.85      8.64 o 
   1   1  11     2071.07     2031.18     31.37 o 
   3   1  11     3319.06     3297.13     48.56 o 
   5   1  11      418.65      410.24     18.62 o 
   7   1  11      629.13      672.67     25.02 o 
   9   1  11      263.54      275.67     19.98 o 
  11   1  11       29.48        7.88     14.70 o 
  13   1  11      963.89     1015.95     44.56 o 
  15   1  11      259.08      240.78     32.76 o 
 -36   2  11       92.55       64.44     38.28 o 
 -34   2  11        2.75        3.46     22.34 o 
 -32   2  11      391.63      420.17     69.92 o 
 -30   2  11      343.04      381.56     34.49 o 
 -28   2  11      277.79      290.25     29.83 o 
 -26   2  11      521.62      525.08     27.11 o 
 -24   2  11      948.80      877.71     29.64 o 
 -22   2  11      118.86      100.41     15.15 o 
 -20   2  11       89.38      107.41     12.80 o 
 -18   2  11        1.71       -7.38      9.91 o 
 -16   2  11       14.11        5.00      9.77 o 
 -14   2  11      368.98      362.70     15.87 o 
 -12   2  11     2171.51     2031.51     35.07 o 
 -10   2  11      445.71      483.92     20.60 o 
  -8   2  11      154.42      151.02     12.53 o 
  -6   2  11     1488.11     1528.47     30.68 o 
  -4   2  11      235.85      259.53     15.53 o 
  -2   2  11      166.24      137.14     11.69 o 
   0   2  11      648.30      600.24     20.25 o 
   2   2  11      842.60      835.52     25.16 o 
   4   2  11        7.14        0.10     12.67 o 
   6   2  11      517.99      577.54     42.88 o 
   8   2  11      120.77      156.64     30.51 o 
  10   2  11      273.34      270.07     28.96 o 
  12   2  11        1.94        8.47     22.19 o 
  14   2  11       62.47       96.48     28.45 o 
  16   2  11        3.07      -11.03     44.48 o 
 -35   3  11        6.55       -2.25     27.10 o 
 -33   3  11      364.54      376.43     64.36 o 
 -31   3  11      112.96      135.25     21.29 o 
 -29   3  11       24.19       39.73     18.43 o 
 -27   3  11       32.51       63.59     18.99 o 
 -25   3  11      793.35      858.74     35.88 o 
 -23   3  11      174.59      203.41     17.44 o 
 -21   3  11       42.96       28.15     16.48 o 
 -19   3  11      163.02      155.01     14.74 o 
 -17   3  11     2353.03     2387.67     40.74 o 
 -15   3  11       82.12      103.54     13.14 o 
 -13   3  11     1053.41     1093.20     25.87 o 
 -11   3  11     1233.09     1189.47     29.07 o 
  -9   3  11      157.20      145.60     14.48 o 
  -7   3  11      600.98      645.67     30.44 o 
  -5   3  11      378.75      364.35     18.04 o 
  -3   3  11      140.31      147.81     14.45 o 
  -1   3  11      558.49      560.76     23.52 o 
   1   3  11     2706.86     2581.65     50.64 o 
   3   3  11       83.36       42.75     15.32 o 
   5   3  11      122.83      115.20     21.97 o 
   7   3  11       37.21       38.43     15.75 o 
   9   3  11        1.44        2.64     16.28 o 
  11   3  11       70.48       63.56     17.88 o 
  13   3  11      120.66       59.02     24.38 o 
  15   3  11        0.16      -21.17     21.17 o 
 -34   4  11       37.01       46.67     38.26 o 
 -32   4  11      305.39      318.53     29.24 o 
 -30   4  11      446.72      486.12     83.42 o 
 -28   4  11     1455.19     1477.61     55.39 o 
 -26   4  11      111.88       52.06     21.11 o 
 -24   4  11      167.34      166.94     19.36 o 
 -22   4  11      456.46      432.77     23.80 o 
 -20   4  11      173.48      202.95     18.27 o 
 -18   4  11      720.57      671.79     24.92 o 
 -16   4  11       16.75       11.06     11.23 o 
 -14   4  11     1656.58     1632.67     35.94 o 
 -12   4  11       93.60       82.64     12.98 o 
 -10   4  11     4528.83     4195.08     59.69 o 
  -8   4  11        8.98       -6.15      9.88 o 
  -6   4  11       11.57       10.87     10.60 o 
  -4   4  11      757.36      765.62     25.84 o 
  -2   4  11       12.43       16.93     12.60 o 
   0   4  11     1441.30     1393.87     35.34 o 
   2   4  11      321.21      272.50     26.07 o 
   4   4  11      105.95       61.51     18.53 o 
   6   4  11       17.17      -12.96     15.85 o 
   8   4  11     3117.40     3241.24    113.86 o 
  10   4  11       21.52        2.53     26.09 o 
  12   4  11        0.14      -24.00     24.00 o 
  14   4  11        5.20      -39.29     40.47 o 
 -33   5  11       27.93       19.03     48.80 o 
 -31   5  11       90.68       74.56     29.22 o 
 -29   5  11      256.46      248.95     33.52 o 
 -27   5  11      645.74      624.91     36.99 o 
 -25   5  11      361.26      385.13     46.13 o 
 -23   5  11       86.18       98.26     18.28 o 
 -21   5  11      270.68      273.07     26.10 o 
 -19   5  11       21.27       21.61     13.26 o 
 -17   5  11       10.20        4.56     11.70 o 
 -15   5  11       85.15       73.89     13.47 o 
 -13   5  11      863.45      850.69     26.90 o 
 -11   5  11     1069.85     1010.63     29.35 o 
  -9   5  11     1391.61     1401.18     31.26 o 
  -7   5  11      901.84      872.62     24.50 o 
  -5   5  11       55.86       60.90     14.27 o 
  -3   5  11       28.71       36.07     13.44 o 
  -1   5  11      743.19      674.86     24.60 o 
   1   5  11       36.08       31.25     18.98 o 
   3   5  11        0.15        1.85     17.78 o 
   5   5  11      421.39      462.45     32.88 o 
   7   5  11      104.03      150.80     40.08 o 
   9   5  11       57.91       65.67     23.45 o 
  11   5  11      155.79      162.74     30.89 o 
  13   5  11       67.05      142.61     46.91 o 
 -32   6  11       37.87       16.50     26.75 o 
 -30   6  11       35.81        5.49     24.90 o 
 -28   6  11       85.42       63.43     27.23 o 
 -26   6  11      365.75      321.10     32.12 o 
 -24   6  11      259.50      268.21     25.93 o 
 -22   6  11      266.33      269.39     24.53 o 
 -20   6  11      357.75      340.33     23.98 o 
 -18   6  11      299.33      272.46     19.09 o 
 -16   6  11        3.99       -0.87     12.10 o 
 -14   6  11       40.09       34.63     13.55 o 
 -12   6  11     1097.76     1099.59     28.99 o 
 -10   6  11      208.18      222.08     16.18 o 
  -8   6  11      476.75      496.08     21.75 o 
  -6   6  11       44.16       18.49     17.98 o 
  -4   6  11      146.67      183.63     27.67 o 
  -2   6  11      158.43      193.58     22.46 o 
   0   6  11      198.10      187.28     23.44 o 
   2   6  11        0.03       -6.04     17.42 o 
   4   6  11       68.63       68.62     31.18 o 
   6   6  11      890.74     1038.21     77.93 o 
   8   6  11      156.97      155.28     37.45 o 
  10   6  11      144.97      187.10     47.58 o 
  12   6  11       13.68       53.28     38.73 o 
 -29   7  11      168.82      136.74     41.08 o 
 -27   7  11        0.86        2.99     17.05 o 
 -25   7  11     1084.38     1086.50     45.29 o 
 -23   7  11       36.76       49.08     16.16 o 
 -21   7  11      200.00      194.78     17.90 o 
 -19   7  11        6.22        1.84     13.10 o 
 -17   7  11      232.91      269.23     32.40 o 
 -15   7  11       88.15       78.16     24.99 o 
 -13   7  11      155.17      171.22     27.49 o 
 -11   7  11        5.88        1.19     15.42 o 
  -9   7  11        0.04      -14.66     14.66 o 
  -7   7  11     2701.98     2729.34     62.13 o 
  -5   7  11        2.01       12.36     14.89 o 
  -3   7  11      285.53      282.37     58.56 o 
  -1   7  11       34.56       32.40     40.61 o 
   1   7  11       25.51       53.44     26.80 o 
   3   7  11      278.67      328.81     51.35 o 
   5   7  11      348.03      359.49     48.55 o 
   7   7  11       22.25       29.36     33.04 o 
   9   7  11       82.70      108.70     67.21 o 
 -28   8  11       25.38       14.47     56.20 o 
 -26   8  11      116.42      147.65     30.30 o 
 -24   8  11      429.15      481.19     44.56 o 
 -22   8  11       25.03        8.54     27.85 o 
 -20   8  11        0.46      -24.17     24.17 o 
 -18   8  11      563.39      534.40     39.58 o 
 -16   8  11      157.69      130.58     35.66 o 
 -14   8  11      405.26      375.18     31.72 o 
 -12   8  11        0.80       40.66     38.03 o 
 -10   8  11      162.48      209.66     29.62 o 
  -8   8  11        2.20       20.86     19.37 o 
  -6   8  11      514.85      589.79     41.57 o 
  -4   8  11        9.30       -5.81     22.69 o 
  -2   8  11      168.44      118.74     43.14 o 
   0   8  11        0.29       -3.77     36.70 o 
   2   8  11      585.44      671.01     57.01 o 
   4   8  11        5.04      -11.74     28.58 o 
   6   8  11       36.50       49.47     83.99 o 
   8   8  11       92.97      105.79     41.25 o 
 -23   9  11      133.83      210.77     69.63 o 
 -21   9  11        0.46       33.76     55.16 o 
 -19   9  11      165.35       60.40     53.27 o 
 -17   9  11       35.43       59.14     51.59 o 
 -15   9  11      105.32      180.66     91.86 o 
 -13   9  11      174.52      278.49     54.85 o 
 -11   9  11       46.22       56.09     88.61 o 
  -9   9  11       13.29       36.43     37.34 o 
  -7   9  11      100.30      145.07     29.11 o 
  -5   9  11      576.78      506.77     66.90 o 
  -3   9  11        7.48        5.75     24.63 o 
  -1   9  11      250.49      224.81     38.85 o 
   1   9  11        0.61      -14.76     26.88 o 
   3   9  11      126.45      123.87     39.19 o 
   5   9  11        5.54       32.08     34.75 o 
 -20  10  11      331.78      165.89     67.53 o 
 -18  10  11      358.44      391.33     81.16 o 
 -16  10  11      210.01      341.63     74.45 o 
 -14  10  11       16.56       17.62     52.22 o 
 -12  10  11       77.82      105.91     54.74 o 
 -10  10  11      523.87      634.60     89.97 o 
  -8  10  11      103.96      156.45     60.82 o 
  -6  10  11      273.81      258.98     36.91 o 
  -4  10  11       60.04      113.74     32.20 o 
  -2  10  11      189.25      195.92     37.93 o 
   0  10  11     1093.49     1151.84     71.76 o 
 -36   0  12      467.75      468.51     82.42 o 
 -34   0  12        7.51        7.97     39.43 o 
 -32   0  12      389.01      478.58     74.87 o 
 -30   0  12        0.01      -22.02     33.35 o 
 -28   0  12      605.14      535.62     68.37 o 
 -26   0  12       36.43      -17.20     25.80 o 
 -24   0  12       15.84       17.83     28.31 o 
 -22   0  12       10.87       14.68     29.36 o 
 -20   0  12        4.21       31.88     27.68 o 
 -18   0  12     5297.35     5785.65    150.36 o 
 -16   0  12      255.63      288.90     29.24 o 
 -14   0  12     3810.41     3704.86     87.46 o 
 -12   0  12     1333.77     1310.98     37.76 o 
 -10   0  12      277.99      319.11     21.21 o 
  -8   0  12       99.87       35.81     17.91 o 
  -6   0  12       71.58       44.51     10.75 o 
  -4   0  12        5.32        8.70      9.73 o 
  -2   0  12     2411.71     2267.27     54.99 o 
   0   0  12     5382.32     5224.58     86.32 o 
   2   0  12     1069.90     1000.90     34.44 o 
   4   0  12      299.91      336.87     23.59 o 
   6   0  12      766.82      716.40     78.30 o 
   8   0  12      222.07      218.03     32.57 o 
  10   0  12        9.29       20.62     46.14 o 
  12   0  12      129.86      129.19     48.65 o 
  14   0  12      414.59      425.72     79.80 o 
 -35   1  12     1296.77     1541.54     91.57 o 
 -33   1  12       62.25       86.84     64.70 o 
 -31   1  12        6.37       32.68     26.83 o 
 -29   1  12      303.84      318.21     25.22 o 
 -27   1  12      119.87      116.03     20.99 o 
 -25   1  12        1.68        6.07     16.86 o 
 -23   1  12        8.27       -8.04     14.66 o 
 -21   1  12      173.59      177.27     27.44 o 
 -19   1  12        6.40       10.10     18.56 o 
 -17   1  12    10126.16    10426.31    145.42 o 
 -15   1  12     1126.85     1094.73     26.00 o 
 -13   1  12       15.42       -1.66      9.69 o 
 -11   1  12     1104.95     1067.25     26.62 o 
  -9   1  12       92.31      134.11     13.70 o 
  -7   1  12     1627.34     1596.93     29.48 o 
  -5   1  12      123.99      166.97     13.08 o 
  -3   1  12        3.07       11.78      9.44 o 
  -1   1  12      111.23       93.21     12.84 o 
   1   1  12     6330.86     5986.58     74.45 o 
   3   1  12        6.10        9.20      9.89 o 
   5   1  12        2.37       -5.64     10.85 o 
   7   1  12      520.55      556.79     23.35 o 
   9   1  12        0.91        3.34     12.81 o 
  11   1  12      646.98      631.98     40.05 o 
  13   1  12       53.93       50.43     22.14 o 
  15   1  12      405.89      365.37     27.80 o 
 -36   2  12      154.62      136.59     41.82 o 
 -34   2  12      169.08      138.73     25.16 o 
 -32   2  12       71.69       75.95     24.25 o 
 -30   2  12      463.46      482.17     35.77 o 
 -28   2  12      358.45      412.91     33.10 o 
 -26   2  12       55.02       42.37     19.14 o 
 -24   2  12      108.01      104.08     15.66 o 
 -22   2  12      125.04      171.36     16.88 o 
 -20   2  12       24.39       40.07     11.21 o 
 -18   2  12      610.87      583.88     21.53 o 
 -16   2  12       10.69       -9.84      9.84 o 
 -14   2  12       73.53       70.72     11.76 o 
 -12   2  12      962.85      875.29     23.36 o 
 -10   2  12     1086.11     1064.14     25.78 o 
  -8   2  12     3109.80     2990.21     48.23 o 
  -6   2  12       44.26       32.84     10.99 o 
  -4   2  12       53.65       38.73     12.01 o 
  -2   2  12     1118.41     1036.77     27.18 o 
   0   2  12       73.18       58.31     12.54 o 
   2   2  12      159.57      156.76     16.35 o 
   4   2  12        1.50        2.01     13.83 o 
   6   2  12       10.14       -7.91     15.20 o 
   8   2  12      139.23      123.75     26.31 o 
  10   2  12      783.22      715.21     78.40 o 
  12   2  12      152.65       91.58     25.52 o 
  14   2  12       79.02       45.19     29.79 o 
 -35   3  12      129.87      108.58     34.78 o 
 -33   3  12        5.73        1.52     26.26 o 
 -31   3  12       59.71       88.68     32.37 o 
 -29   3  12       10.15       29.15     17.69 o 
 -27   3  12       13.09       32.03     17.27 o 
 -25   3  12      193.93      210.88     22.06 o 
 -23   3  12        4.21      -11.26     11.26 o 
 -21   3  12       65.51      104.24     15.30 o 
 -19   3  12     1032.86      932.85     29.75 o 
 -17   3  12      351.26      357.93     18.53 o 
 -15   3  12      413.73      366.61     17.38 o 
 -13   3  12      575.36      550.01     21.62 o 
 -11   3  12        0.40      -10.19     10.19 o 
  -9   3  12     1021.53      956.69     31.65 o 
  -7   3  12       63.41       33.49     12.63 o 
  -5   3  12        0.06      -11.31     11.31 o 
  -3   3  12      749.64      839.32     29.82 o 
  -1   3  12       36.32       46.67     15.18 o 
   1   3  12       35.70       38.09     15.78 o 
   3   3  12       18.12      -15.61     22.38 o 
   5   3  12        5.38       -8.67     17.40 o 
   7   3  12        6.29       18.78     15.61 o 
   9   3  12      302.22      255.22     24.00 o 
  11   3  12       69.58      100.98     20.05 o 
  13   3  12        4.61      -17.46     28.03 o 
 -34   4  12        6.79       -6.18     31.36 o 
 -32   4  12      132.44      154.50     23.74 o 
 -30   4  12       94.93       72.09     23.63 o 
 -28   4  12       84.04       83.57     24.07 o 
 -26   4  12      306.45      343.76     55.46 o 
 -24   4  12      441.54      461.01     31.23 o 
 -22   4  12       30.01       37.57     14.44 o 
 -20   4  12       19.93       16.43     13.40 o 
 -18   4  12      830.10      826.14     29.04 o 
 -16   4  12      157.10      186.06     16.21 o 
 -14   4  12        3.82        3.80     10.53 o 
 -12   4  12       31.14       29.17     11.78 o 
 -10   4  12        1.92       -3.81     11.40 o 
  -8   4  12       39.69       45.00     13.40 o 
  -6   4  12      198.09      208.00     17.81 o 
  -4   4  12       76.79       51.27     17.58 o 
  -2   4  12       39.31       22.99     14.86 o 
   0   4  12     2438.69     2184.13     54.03 o 
   2   4  12       49.63       10.52     17.05 o 
   4   4  12        0.18      -15.68     17.25 o 
   6   4  12        0.61       -3.19     18.11 o 
   8   4  12      207.75      267.15     36.63 o 
  10   4  12      129.97      104.00     34.78 o 
  12   4  12        8.56       35.29     31.84 o 
 -33   5  12      162.82      162.49     37.99 o 
 -31   5  12       19.61        2.22     34.28 o 
 -29   5  12       18.26      -14.11     23.81 o 
 -27   5  12      759.17      733.85     54.03 o 
 -25   5  12     1133.38     1110.45     49.12 o 
 -23   5  12      141.94      130.65     19.71 o 
 -21   5  12      200.27      176.13     21.92 o 
 -19   5  12     1828.61     1734.33     43.06 o 
 -17   5  12        8.69        6.86     15.19 o 
 -15   5  12       29.90       11.83     12.91 o 
 -13   5  12      817.63      792.00     27.68 o 
 -11   5  12      215.53      222.85     16.97 o 
  -9   5  12     4358.42     4162.18     67.58 o 
  -7   5  12     5145.35     5199.82    123.87 o 
  -5   5  12        8.87      -13.44     13.44 o 
  -3   5  12      349.43      365.78     30.29 o 
  -1   5  12      556.52      569.96     32.54 o 
   1   5  12       22.37       40.83     19.26 o 
   3   5  12      211.77      248.27     28.46 o 
   5   5  12       74.67       82.04     25.40 o 
   7   5  12        9.75      -20.14     21.29 o 
   9   5  12     1737.02     1786.41     61.47 o 
  11   5  12     2462.54     2525.42    165.89 o 
 -32   6  12      111.44      127.92     60.95 o 
 -30   6  12      218.70      197.46     31.89 o 
 -28   6  12      343.29      286.62     33.48 o 
 -26   6  12      495.64      444.77     34.96 o 
 -24   6  12       60.88       98.06     21.82 o 
 -22   6  12        4.96        7.94     17.30 o 
 -20   6  12      265.98      216.72     22.13 o 
 -18   6  12        1.40        0.61     12.93 o 
 -16   6  12      288.17      228.94     18.52 o 
 -14   6  12        8.60       -7.74     17.37 o 
 -12   6  12       16.28       29.28     12.98 o 
 -10   6  12     1892.26     1803.48     39.96 o 
  -8   6  12     1022.61     1010.88     34.65 o 
  -6   6  12       85.48      102.26     20.30 o 
  -4   6  12      741.58      702.30     35.42 o 
  -2   6  12       21.66       12.17     17.14 o 
   0   6  12      207.35      214.79     23.47 o 
   2   6  12        5.21      -18.11     19.79 o 
   4   6  12        0.81      -19.47     19.47 o 
   6   6  12       11.33      -14.88     37.22 o 
   8   6  12      780.10      905.91    240.86 o 
  10   6  12     1519.40     1628.46    139.46 o 
 -29   7  12        7.73        0.05     20.06 o 
 -27   7  12      702.86      680.42     77.37 o 
 -25   7  12      261.04      232.01     22.93 o 
 -23   7  12      279.71      290.15     22.44 o 
 -21   7  12        0.13      -13.47     13.47 o 
 -19   7  12      257.04      252.33     27.10 o 
 -17   7  12      104.41       95.99     15.19 o 
 -15   7  12     1834.21     1921.33     51.00 o 
 -13   7  12      105.25       67.83     25.97 o 
 -11   7  12       70.17       65.49     16.70 o 
  -9   7  12      317.57      315.95     24.81 o 
  -7   7  12       14.74       41.82     17.04 o 
  -5   7  12       81.01      137.81     21.15 o 
  -3   7  12       59.43       62.15     21.86 o 
  -1   7  12     1079.95     1175.26    116.61 o 
   1   7  12        0.07       13.44     25.40 o 
   3   7  12     1149.17     1163.97    178.78 o 
   5   7  12      283.06      289.88     48.88 o 
   7   7  12      319.58      412.98     58.91 o 
 -26   8  12      110.93      164.27     45.95 o 
 -24   8  12      178.00      209.59     46.81 o 
 -22   8  12      114.42       52.56     29.86 o 
 -20   8  12      187.09      173.83     32.25 o 
 -18   8  12       28.58       78.44     38.99 o 
 -16   8  12       14.01       11.57     29.95 o 
 -14   8  12       42.55       79.82     38.50 o 
 -12   8  12      275.16      333.71     33.81 o 
 -10   8  12        1.17        0.75     40.61 o 
  -8   8  12      209.39      217.88     29.33 o 
  -6   8  12      115.19      204.25     33.07 o 
  -4   8  12       27.14       61.19     37.51 o 
  -2   8  12       41.14       16.70     27.98 o 
   0   8  12       44.82       15.97     29.57 o 
   2   8  12       22.08       -9.37     34.92 o 
   4   8  12       39.85       17.67     33.83 o 
   6   8  12      218.92      284.43     66.06 o 
 -23   9  12       40.27      121.43     58.93 o 
 -21   9  12        7.53       51.59     53.90 o 
 -19   9  12      138.13      167.77     66.48 o 
 -17   9  12       61.59       13.00     51.80 o 
 -15   9  12       25.42      136.14     89.76 o 
 -13   9  12       41.25      150.32     87.66 o 
 -11   9  12        0.13       97.10     53.27 o 
  -9   9  12       39.28       74.42     26.33 o 
  -7   9  12      255.51      239.78     34.58 o 
  -5   9  12       93.42       88.24     31.08 o 
  -3   9  12       39.39       54.47     31.30 o 
  -1   9  12        0.15      -27.89     27.89 o 
   1   9  12      273.77      279.48     72.46 o 
   3   9  12        5.46       -7.07     73.09 o 
 -18  10  12      167.48      198.81     71.09 o 
 -16  10  12      406.58      676.13     98.15 o 
 -14  10  12      523.93      610.70     93.11 o 
 -12  10  12        4.32       21.39     49.49 o 
 -10  10  12       94.54      117.65     62.71 o 
  -8  10  12       73.97       75.08     55.58 o 
  -6  10  12       43.76       76.20     31.31 o 
  -4  10  12      109.12      143.23     36.57 o 
  -2  10  12      354.15      281.57     44.22 o 
 -35   1  13      633.57      832.12     85.15 o 
 -33   1  13      189.39      210.97     41.47 o 
 -31   1  13       90.24      126.66     34.56 o 
 -29   1  13      270.79      338.79     96.99 o 
 -27   1  13      391.14      476.41     28.77 o 
 -25   1  13       19.10        5.77     16.62 o 
 -23   1  13       19.86       43.92     17.53 o 
 -21   1  13       24.77       27.74     16.92 o 
 -19   1  13       26.54       23.50     15.04 o 
 -17   1  13     1661.17     1701.42     49.20 o 
 -15   1  13      730.12      601.92     35.82 o 
 -13   1  13       37.81       15.93      9.73 o 
 -11   1  13      999.03      988.01     25.78 o 
  -9   1  13     2337.98     2249.63     41.98 o 
  -7   1  13        1.20       -3.38      8.89 o 
  -5   1  13      120.81      105.57     12.64 o 
  -3   1  13       52.10       47.82     12.21 o 
  -1   1  13      270.41      307.09     24.01 o 
   1   1  13        0.33       59.37     27.00 o 
   3   1  13       42.57       52.77     11.80 o 
   5   1  13       28.87       14.18     13.63 o 
   7   1  13       13.97      -11.07     12.92 o 
   9   1  13      241.92      246.77     26.76 o 
  11   1  13       65.97       81.34     23.76 o 
  13   1  13        1.18      -41.30     53.33 o 
 -36   2  13      375.99      414.70     57.90 o 
 -34   2  13      381.82      466.85     51.21 o 
 -32   2  13        1.77      -19.04     19.04 o 
 -30   2  13        3.43       -6.88     19.15 o 
 -28   2  13        3.07      -11.91     19.20 o 
 -26   2  13       41.08       14.90     19.22 o 
 -24   2  13       43.32       44.68     13.98 o 
 -22   2  13      132.24      145.94     15.81 o 
 -20   2  13       38.65       29.95     11.56 o 
 -18   2  13     1384.03     1413.97     35.48 o 
 -16   2  13      609.81      584.96     22.70 o 
 -14   2  13      438.17      463.51     19.50 o 
 -12   2  13        4.49       -9.93      9.93 o 
 -10   2  13      260.95      332.10     17.10 o 
  -8   2  13      278.62      257.86     16.05 o 
  -6   2  13      200.77      195.99     16.07 o 
  -4   2  13     2099.82     1945.89     53.98 o 
  -2   2  13      399.13      388.90     23.60 o 
   0   2  13       83.13       85.39     13.99 o 
   2   2  13      141.41      134.37     16.79 o 
   4   2  13      111.39       89.56     17.59 o 
   6   2  13      235.74      260.04     32.70 o 
   8   2  13      204.62      258.34     24.28 o 
  10   2  13       89.56       74.46     44.09 o 
  12   2  13      284.20      313.81     41.47 o 
 -35   3  13      512.49      570.66     41.19 o 
 -33   3  13        0.23       22.25     26.65 o 
 -31   3  13      114.51       79.43     38.10 o 
 -29   3  13        6.33       -3.27     17.05 o 
 -27   3  13      133.30      173.12     21.27 o 
 -25   3  13       79.57       82.26     18.26 o 
 -23   3  13      176.92      209.52     19.03 o 
 -21   3  13     1277.44     1218.13     42.89 o 
 -19   3  13       74.73       97.57     15.23 o 
 -17   3  13      240.77      241.01     18.32 o 
 -15   3  13       33.59       44.68     12.19 o 
 -13   3  13      211.81      217.02     23.72 o 
 -11   3  13      215.20      247.36     17.78 o 
  -9   3  13      431.04      443.46     21.52 o 
  -7   3  13      210.81      266.72     18.49 o 
  -5   3  13     1250.11     1212.44     34.13 o 
  -3   3  13     1948.12     1898.34     47.34 o 
  -1   3  13        0.35        3.16     15.06 o 
   1   3  13       42.53       37.46     16.26 o 
   3   3  13      384.42      448.34     67.34 o 
   5   3  13      416.62      473.72     48.84 o 
   7   3  13      590.72      571.31     74.61 o 
   9   3  13      159.67      135.69     21.55 o 
  11   3  13       23.11        8.79     23.06 o 
 -34   4  13      130.68      131.81     33.28 o 
 -32   4  13      297.83      361.69     32.09 o 
 -30   4  13       75.85       83.72     29.43 o 
 -28   4  13      992.76     1111.64     51.72 o 
 -26   4  13      105.41       97.97     23.30 o 
 -24   4  13       22.01       51.88     19.39 o 
 -22   4  13       19.91       15.54     15.16 o 
 -20   4  13       92.35       96.57     15.89 o 
 -18   4  13       66.43       59.72     14.51 o 
 -16   4  13       54.31       54.41     19.01 o 
 -14   4  13      662.28      628.86     24.81 o 
 -12   4  13      196.73      198.67     18.08 o 
 -10   4  13     2606.38     2433.48     51.80 o 
  -8   4  13      247.97      263.60     20.03 o 
  -6   4  13      116.11      107.21     17.15 o 
  -4   4  13        0.45       26.58     15.34 o 
  -2   4  13     2465.84     2304.23     57.56 o 
   0   4  13      526.38      521.66     47.33 o 
   2   4  13       18.25       -9.95     19.32 o 
   4   4  13       82.46       92.61     22.50 o 
   6   4  13      158.79      177.69     25.93 o 
   8   4  13        2.94      -13.45     29.27 o 
  10   4  13      126.04      103.58     39.75 o 
 -33   5  13        9.77        5.71     29.79 o 
 -31   5  13        3.58       47.27     31.40 o 
 -29   5  13       49.91        0.71     25.70 o 
 -27   5  13      715.99      660.29     38.19 o 
 -25   5  13       50.87       50.52     18.69 o 
 -23   5  13      134.75      128.92     19.77 o 
 -21   5  13       72.77       69.16     17.09 o 
 -19   5  13      247.56      264.35     20.62 o 
 -17   5  13       13.58       -6.02     12.79 o 
 -15   5  13        2.32       -2.91     13.18 o 
 -13   5  13        1.44       -3.63     12.84 o 
 -11   5  13      161.09      174.82     16.97 o 
  -9   5  13      328.49      331.29     27.79 o 
  -7   5  13        5.46       20.17     26.08 o 
  -5   5  13      509.84      485.88     39.09 o 
  -3   5  13       47.30       36.30     17.99 o 
  -1   5  13      212.23      221.03     24.93 o 
   1   5  13        3.02        6.80     16.85 o 
   3   5  13       20.90       30.26     32.18 o 
   5   5  13        9.16       17.69     24.04 o 
   7   5  13       91.09       28.46     26.05 o 
   9   5  13       11.20        3.30     25.51 o 
 -32   6  13       26.42       11.41     26.27 o 
 -30   6  13      149.69      119.31     34.55 o 
 -28   6  13       40.07       44.67     24.19 o 
 -26   6  13      195.63      169.85     28.08 o 
 -24   6  13       27.75       40.48     23.23 o 
 -22   6  13       71.08       47.22     18.98 o 
 -20   6  13       38.09       12.76     21.18 o 
 -18   6  13       21.48       15.72     20.83 o 
 -16   6  13      127.78      108.23     17.62 o 
 -14   6  13      305.21      271.27     21.04 o 
 -12   6  13      196.59      168.35     19.98 o 
 -10   6  13        7.57       -4.03     14.26 o 
  -8   6  13      369.12      377.84     25.46 o 
  -6   6  13        8.64        3.58     17.20 o 
  -4   6  13      505.56      487.85     32.12 o 
  -2   6  13       26.61        8.69     19.11 o 
   0   6  13       29.83       20.27     20.04 o 
   2   6  13       60.28       79.88     24.08 o 
   4   6  13      105.23      133.36     26.19 o 
   6   6  13        6.57      -37.33     37.33 o 
   8   6  13       89.14      136.85     45.08 o 
 -29   7  13       57.19       47.93     26.14 o 
 -27   7  13        2.77      -17.05     17.05 o 
 -25   7  13      703.68      682.85     37.27 o 
 -23   7  13       17.07       -0.70     16.38 o 
 -21   7  13      320.25      378.80     42.17 o 
 -19   7  13        3.40       -0.91     13.67 o 
 -17   7  13      472.59      483.22     24.93 o 
 -15   7  13      514.50      469.92     27.35 o 
 -13   7  13      114.68      123.97     20.13 o 
 -11   7  13       15.46       11.96     17.32 o 
  -9   7  13       13.88      -14.93     17.43 o 
  -7   7  13      231.60      220.82     25.30 o 
  -5   7  13      102.61       78.22     28.14 o 
  -3   7  13      241.85      260.39     31.07 o 
  -1   7  13        7.28      -23.24     26.07 o 
   1   7  13      753.71      915.35     66.47 o 
   3   7  13       53.99       77.72     35.83 o 
   5   7  13       14.07       -3.28     32.97 o 
 -26   8  13       16.84      -21.81     38.66 o 
 -24   8  13      466.20      480.92     56.42 o 
 -22   8  13       52.20       30.38     36.92 o 
 -20   8  13       61.90       32.10     29.16 o 
 -18   8  13       95.52      117.07     34.22 o 
 -16   8  13      467.31      468.13     79.55 o 
 -14   8  13        1.73       20.20     30.00 o 
 -12   8  13       39.72       43.11     19.43 o 
 -10   8  13       10.04       -0.61     20.34 o 
  -8   8  13       80.43      100.67     26.44 o 
  -6   8  13      567.97      647.93     49.96 o 
  -4   8  13        9.24       25.54     41.63 o 
  -2   8  13       51.00        5.38     36.91 o 
   0   8  13      110.67      204.58     43.83 o 
   2   8  13       33.25       35.83     33.75 o 
   4   8  13        0.45      -20.54     33.62 o 
 -23   9  13        0.97      -13.00     50.12 o 
 -21   9  13      233.33      204.26     70.26 o 
 -19   9  13      110.85       62.29     55.16 o 
 -17   9  13      342.23      275.78     70.67 o 
 -15   9  13       42.95       26.63     49.70 o 
 -13   9  13       23.49       39.01     49.70 o 
 -11   9  13      765.48      832.16     98.78 o 
  -9   9  13        0.13       14.25     23.12 o 
  -7   9  13       81.59       59.41     51.38 o 
  -5   9  13       87.95       83.22     31.45 o 
  -3   9  13     1023.07     1048.63     68.32 o 
  -1   9  13      161.05      145.33     39.60 o 
 -16  10  13        8.78       95.21     57.88 o 
 -14  10  13      124.06      139.25     63.33 o 
 -12  10  13      198.22      167.77     66.69 o 
 -10  10  13       58.81      121.43     56.83 o 
  -8  10  13       19.91      -11.37     26.43 o 
  -6  10  13        2.95      -24.79     26.52 o 
 -36   0  14       49.20      -41.94     41.94 o 
 -34   0  14        1.74        2.31     43.41 o 
 -32   0  14        6.21       -9.44     41.10 o 
 -30   0  14      702.92      789.17     86.82 o 
 -28   0  14        5.43        2.31     33.14 o 
 -26   0  14       69.65      149.74     46.35 o 
 -24   0  14      352.07      469.14     61.66 o 
 -22   0  14      413.66      400.77     55.78 o 
 -20   0  14     4689.15     4817.63    197.97 o 
 -18   0  14      954.20     1159.11     81.37 o 
 -16   0  14     1280.96     1232.57     41.14 o 
 -14   0  14       15.64      -10.80     16.24 o 
 -12   0  14      245.53      292.65     31.56 o 
 -10   0  14       25.94       16.66     18.51 o 
  -8   0  14     2793.04     2606.24    108.47 o 
  -6   0  14     3919.65     3766.99     99.11 o 
  -4   0  14     1514.59     1467.10     37.36 o 
  -2   0  14      328.51      306.62     20.29 o 
   0   0  14     1937.18     1687.02     49.14 o 
   2   0  14      152.55      126.82     20.60 o 
   4   0  14       38.28       27.94     19.90 o 
   6   0  14       85.81       85.08     22.99 o 
   8   0  14      617.52      678.61     44.19 o 
  10   0  14     2207.44     2062.57    111.57 o 
 -35   1  14      737.02      733.90     66.06 o 
 -33   1  14       72.37       96.15     35.87 o 
 -31   1  14        0.96        1.71     25.68 o 
 -29   1  14      707.40      632.42     53.99 o 
 -27   1  14       40.24       45.32     19.23 o 
 -25   1  14      143.58      167.47     21.52 o 
 -23   1  14      232.74      250.64     24.59 o 
 -21   1  14      523.98      492.05     29.17 o 
 -19   1  14      276.78      310.99     25.32 o 
 -17   1  14      394.22      448.33     27.60 o 
 -15   1  14       60.29       46.19     16.61 o 
 -13   1  14      188.52      181.05     16.11 o 
 -11   1  14      291.96      325.02     17.95 o 
  -9   1  14       17.41       19.70     11.07 o 
  -7   1  14       12.28       10.60      9.60 o 
  -5   1  14       90.84       94.22     12.65 o 
  -3   1  14      878.28      850.88     25.94 o 
  -1   1  14       85.48      113.21     17.46 o 
   1   1  14       66.12       68.60     16.69 o 
   3   1  14        0.84      -14.49     17.56 o 
   5   1  14      124.02      137.22     26.99 o 
   7   1  14       16.35       35.14     23.13 o 
   9   1  14       38.38       43.51     27.89 o 
  11   1  14      124.00       73.75     30.75 o 
 -36   2  14       33.05       72.30     35.77 o 
 -34   2  14      139.85      170.46     41.27 o 
 -32   2  14      119.08      142.70     24.88 o 
 -30   2  14        6.67       18.13     20.65 o 
 -28   2  14        1.18       -6.23     18.32 o 
 -26   2  14       55.61       53.73     20.48 o 
 -24   2  14        5.74       36.77     18.33 o 
 -22   2  14      969.63      923.15     31.44 o 
 -20   2  14     1131.72     1176.84     29.32 o 
 -18   2  14       31.57       19.41     12.82 o 
 -16   2  14      111.40      108.74     13.70 o 
 -14   2  14        6.65        0.75     11.25 o 
 -12   2  14        7.44       16.14     11.43 o 
 -10   2  14      675.59      658.86     24.25 o 
  -8   2  14      113.91      103.16     15.23 o 
  -6   2  14        4.51        5.46     13.60 o 
  -4   2  14        0.12       -1.51     13.84 o 
  -2   2  14     1095.80      997.92     42.75 o 
   0   2  14        1.90       -5.71     12.29 o 
   2   2  14      110.19       95.17     26.72 o 
   4   2  14      126.98      182.79     20.30 o 
   6   2  14       25.97       -0.46     29.16 o 
   8   2  14      648.01      614.65     42.70 o 
  10   2  14      215.89      219.41     28.74 o 
 -35   3  14       32.68       10.89     23.85 o 
 -33   3  14      185.19      162.20     29.10 o 
 -31   3  14       47.39       36.27     36.04 o 
 -29   3  14        0.66       36.14     34.24 o 
 -27   3  14      252.77      225.53     21.50 o 
 -25   3  14        5.71       14.83     15.16 o 
 -23   3  14      158.74      214.55     19.77 o 
 -21   3  14       71.58       72.78     24.72 o 
 -19   3  14        2.26       11.07     12.51 o 
 -17   3  14       17.75       30.36     13.39 o 
 -15   3  14      703.82      710.07     29.83 o 
 -13   3  14      464.13      479.96     24.05 o 
 -11   3  14      145.96      142.45     17.32 o 
  -9   3  14       64.33       74.13     15.22 o 
  -7   3  14       11.85       -3.34     13.36 o 
  -5   3  14      629.85      566.45     29.56 o 
  -3   3  14      106.77      100.12     19.20 o 
  -1   3  14        0.10       -0.38     16.33 o 
   1   3  14        0.16      -10.06     17.32 o 
   3   3  14       37.10      -17.86     57.09 o 
   5   3  14      244.78      308.93     37.13 o 
   7   3  14        0.63      -13.27     26.93 o 
   9   3  14       49.51       51.90     28.61 o 
 -34   4  14       74.13       45.55     30.15 o 
 -32   4  14       19.31       32.51     27.03 o 
 -30   4  14      282.51      255.06     25.85 o 
 -28   4  14       15.77       24.62     18.91 o 
 -26   4  14      145.65      160.77     25.85 o 
 -24   4  14        1.82       19.37     19.52 o 
 -22   4  14       37.03       26.34     16.19 o 
 -20   4  14        4.91       -0.12     13.63 o 
 -18   4  14      244.28      242.24     20.20 o 
 -16   4  14       33.11       51.38     14.83 o 
 -14   4  14      257.53      273.58     20.71 o 
 -12   4  14      486.84      511.25     25.61 o 
 -10   4  14       24.46        4.73     15.44 o 
  -8   4  14      195.78      166.41     19.11 o 
  -6   4  14        7.97       -6.49     13.51 o 
  -4   4  14      139.51      169.09     21.74 o 
  -2   4  14        0.05       -4.88     19.22 o 
   0   4  14        9.85      -10.07     26.78 o 
   2   4  14       35.24       27.89     22.40 o 
   4   4  14       65.19       12.73     21.31 o 
   6   4  14      305.11      299.12     54.67 o 
   8   4  14       21.94       72.92     34.14 o 
 -33   5  14       17.61       35.15     24.09 o 
 -31   5  14        4.49       47.24     30.14 o 
 -29   5  14        5.34       -4.89     26.45 o 
 -27   5  14      847.33      787.88     40.79 o 
 -25   5  14      619.01      623.89     36.26 o 
 -23   5  14      622.44      582.94     38.32 o 
 -21   5  14      307.73      346.70     28.82 o 
 -19   5  14        7.13        5.13     15.76 o 
 -17   5  14      186.56      143.61     18.63 o 
 -15   5  14        1.39      -11.43     12.83 o 
 -13   5  14       40.01       20.75     14.59 o 
 -11   5  14      169.85      149.72     18.93 o 
  -9   5  14       52.06       72.44     19.90 o 
  -7   5  14     1190.16     1155.90     49.03 o 
  -5   5  14      442.38      433.48     51.40 o 
  -3   5  14      439.43      433.95     33.71 o 
  -1   5  14        4.46      -15.21     17.47 o 
   1   5  14       64.11       63.26     19.44 o 
   3   5  14       24.06       14.73     26.80 o 
   5   5  14      430.71      472.24     67.96 o 
   7   5  14      198.86      213.44     33.80 o 
 -30   6  14        2.33        0.94     36.01 o 
 -28   6  14     1229.30     1133.28    143.29 o 
 -26   6  14        8.09       15.46     22.14 o 
 -24   6  14       92.83       70.33     24.15 o 
 -22   6  14      573.41      561.82     36.15 o 
 -20   6  14        6.67      -16.56     21.43 o 
 -18   6  14      310.97      307.67     30.98 o 
 -16   6  14       44.86       25.39     17.19 o 
 -14   6  14     1327.06     1279.70     76.61 o 
 -12   6  14        8.05        6.78     16.03 o 
 -10   6  14     2072.99     2017.64     50.01 o 
  -8   6  14       37.27       53.20     16.42 o 
  -6   6  14        3.32      -12.09     15.89 o 
  -4   6  14        1.57        1.50     19.42 o 
  -2   6  14       12.65      -19.16     19.16 o 
   0   6  14       54.74       71.50     22.77 o 
   2   6  14       40.04       38.62     22.43 o 
   4   6  14     1567.86     1736.71     59.57 o 
   6   6  14      335.72      350.89     55.54 o 
 -29   7  14       53.63       10.26     32.61 o 
 -27   7  14      192.98      117.80     27.12 o 
 -25   7  14        4.40      -16.45     26.12 o 
 -23   7  14       69.07       60.96     18.35 o 
 -21   7  14      380.57      387.91     33.34 o 
 -19   7  14       35.06       31.44     15.34 o 
 -17   7  14      230.79      245.53     19.82 o 
 -15   7  14      296.78      237.37     29.62 o 
 -13   7  14      541.84      577.46     36.20 o 
 -11   7  14        0.35      -15.94     18.24 o 
  -9   7  14       54.88       64.12     21.95 o 
  -7   7  14       35.49       42.22     22.17 o 
  -5   7  14      342.39      363.60     31.57 o 
  -3   7  14        0.24      -10.06     19.87 o 
  -1   7  14       43.07       26.14     31.64 o 
   1   7  14      243.44      238.45     85.98 o 
   3   7  14        0.48       -3.69     34.41 o 
 -26   8  14       30.86       13.18     40.01 o 
 -24   8  14       25.59      -33.54     33.54 o 
 -22   8  14       18.27       -7.61     36.91 o 
 -20   8  14      168.81      190.80     72.88 o 
 -18   8  14        0.04        4.51     59.84 o 
 -16   8  14      126.34      154.16     35.36 o 
 -14   8  14        0.41        7.16     23.70 o 
 -12   8  14      756.93      840.25     41.83 o 
 -10   8  14       43.66       50.09     21.33 o 
  -8   8  14       95.96       82.63     30.01 o 
  -6   8  14        3.65      -24.34     24.34 o 
  -4   8  14       14.35       20.33     48.97 o 
  -2   8  14       30.42        1.01     35.65 o 
   0   8  14      124.88      124.16     40.60 o 
 -21   9  14       13.63      -43.20     43.20 o 
 -19   9  14       22.56       35.44     55.99 o 
 -17   9  14       25.92      -41.31     42.57 o 
 -15   9  14       37.82       38.59     53.69 o 
 -13   9  14        4.47       27.89     52.85 o 
 -11   9  14       22.61       26.07     24.58 o 
  -9   9  14       57.92       63.60     28.62 o 
  -7   9  14       69.91      131.96     49.39 o 
  -5   9  14       60.43       68.03     33.48 o 
  -3   9  14        2.81       -5.86     30.30 o 
 -35   1  15       79.76      142.84     39.95 o 
 -33   1  15      130.29      122.40     38.41 o 
 -31   1  15       36.00       68.17     31.50 o 
 -29   1  15       12.12       28.45     25.69 o 
 -27   1  15      140.52       95.73     30.21 o 
 -25   1  15      596.81      659.80     37.67 o 
 -23   1  15      806.11      879.20     52.78 o 
 -21   1  15      275.15      279.93     26.78 o 
 -19   1  15      135.53      127.00     24.09 o 
 -17   1  15      477.46      461.49     37.84 o 
 -15   1  15      413.03      408.76     27.98 o 
 -13   1  15      293.44      275.53     26.11 o 
 -11   1  15        4.30       11.94     11.23 o 
  -9   1  15        0.23       -5.12     11.81 o 
  -7   1  15     1930.57     1823.93     35.47 o 
  -5   1  15     2073.60     1949.05     37.91 o 
  -3   1  15      383.32      384.77     19.51 o 
  -1   1  15      189.56      177.94     18.39 o 
   1   1  15       50.68       43.84     20.38 o 
   3   1  15      338.43      365.70     35.42 o 
   5   1  15        1.21       10.02     22.58 o 
   7   1  15      235.17      263.40     37.06 o 
   9   1  15      128.84      154.23     31.70 o 
 -36   2  15       30.28       37.77     34.45 o 
 -34   2  15        2.10       -6.51     29.12 o 
 -32   2  15      430.08      419.47     34.53 o 
 -30   2  15      161.07      181.79     25.88 o 
 -28   2  15      141.51      112.79     26.53 o 
 -26   2  15        7.17        7.53     25.73 o 
 -24   2  15       11.78       24.52     18.52 o 
 -22   2  15      956.83      967.50     42.00 o 
 -20   2  15       60.40       51.06     15.45 o 
 -18   2  15      283.38      304.61     19.26 o 
 -16   2  15        6.59       -1.15     12.36 o 
 -14   2  15      330.40      330.94     20.86 o 
 -12   2  15      981.56      934.26     28.64 o 
 -10   2  15      877.91      823.91     29.04 o 
  -8   2  15      228.31      222.95     18.82 o 
  -6   2  15        0.98       16.30     15.23 o 
  -4   2  15       10.34       15.87     16.09 o 
  -2   2  15      229.76      231.16     27.11 o 
   0   2  15       31.54       23.40     18.87 o 
   2   2  15       14.76       14.27     15.16 o 
   4   2  15      195.30      243.55     22.91 o 
   6   2  15       13.97        0.30     20.38 o 
   8   2  15      357.35      449.51     34.60 o 
 -35   3  15       34.45       49.28     23.88 o 
 -33   3  15      346.22      409.42     43.89 o 
 -31   3  15      990.68      963.57     65.36 o 
 -29   3  15       31.69       64.69     25.48 o 
 -27   3  15       90.42      123.28     19.49 o 
 -25   3  15       74.64       92.12     18.31 o 
 -23   3  15      685.93      699.92     27.62 o 
 -21   3  15      232.38      256.28     23.57 o 
 -19   3  15      309.53      269.64     22.41 o 
 -17   3  15      481.85      541.24     25.00 o 
 -15   3  15     1232.93     1316.67     37.05 o 
 -13   3  15     1973.77     1990.50     64.79 o 
 -11   3  15      584.83      551.22     26.24 o 
  -9   3  15      841.31      793.83     30.90 o 
  -7   3  15      529.37      527.95     27.30 o 
  -5   3  15     1717.61     1657.26     48.62 o 
  -3   3  15      589.07      478.78     30.45 o 
  -1   3  15       58.02       58.07     19.68 o 
   1   3  15       99.39      116.64     27.05 o 
   3   3  15      321.32      287.28     59.86 o 
   5   3  15      516.13      508.19     52.44 o 
   7   3  15       28.82       11.76     49.49 o 
 -34   4  15      188.47      161.58     35.58 o 
 -32   4  15      380.82      399.81     42.04 o 
 -30   4  15      470.71      461.14     33.03 o 
 -28   4  15       46.20       49.46     19.86 o 
 -26   4  15      333.00      369.34     28.06 o 
 -24   4  15        7.34        5.13     19.91 o 
 -22   4  15       72.61       84.51     20.64 o 
 -20   4  15      486.49      520.22     29.14 o 
 -18   4  15       58.94       63.15     16.42 o 
 -16   4  15       87.33       80.58     16.64 o 
 -14   4  15      868.04      809.16     33.34 o 
 -12   4  15     1568.79     1452.66     48.62 o 
 -10   4  15       35.76       55.09     16.75 o 
  -8   4  15      306.00      302.74     24.90 o 
  -6   4  15     1071.23     1027.00     36.55 o 
  -4   4  15      269.67      261.22     26.05 o 
  -2   4  15      219.55      188.51     29.02 o 
   0   4  15      236.22      161.30     31.12 o 
   2   4  15      562.30      512.02     38.14 o 
   4   4  15       17.38      -10.32     21.53 o 
   6   4  15      491.61      708.19    132.62 o 
 -33   5  15      464.91      492.57     39.03 o 
 -31   5  15        1.29       11.39     26.66 o 
 -29   5  15       31.78       -0.42     62.08 o 
 -27   5  15        0.55        3.67     21.40 o 
 -25   5  15       29.08       40.18     20.69 o 
 -23   5  15       63.66       58.27     20.45 o 
 -21   5  15      123.48       96.07     19.72 o 
 -19   5  15      626.80      567.47     30.85 o 
 -17   5  15      320.81      255.16     23.04 o 
 -15   5  15     1569.42     1621.92     50.71 o 
 -13   5  15       39.91       60.16     16.93 o 
 -11   5  15        1.08       -6.70     22.33 o 
  -9   5  15      226.72      242.25     26.78 o 
  -7   5  15      368.21      331.79     37.69 o 
  -5   5  15       38.56       13.97     33.17 o 
  -3   5  15       27.85       -8.38     19.40 o 
  -1   5  15      239.06      187.75     24.07 o 
   1   5  15       20.35       50.00     29.11 o 
   3   5  15      524.72      482.24     48.54 o 
   5   5  15       12.90      -12.32     29.40 o 
 -30   6  15      209.31      249.56     34.24 o 
 -28   6  15       56.76       28.98     29.07 o 
 -26   6  15      248.48      272.10     55.24 o 
 -24   6  15       34.28       12.46     28.76 o 
 -22   6  15       17.43      -37.40     42.57 o 
 -20   6  15       42.16       -9.76     56.42 o 
 -18   6  15      146.54      131.27     33.24 o 
 -16   6  15       80.80       49.35     38.87 o 
 -14   6  15      320.12      311.82     34.29 o 
 -12   6  15      531.81      442.88     27.99 o 
 -10   6  15      177.27      112.93     21.30 o 
  -8   6  15      357.07      335.65     23.69 o 
  -6   6  15      333.43      319.21     25.10 o 
  -4   6  15       24.10       18.92     23.03 o 
  -2   6  15        2.72       -3.88     22.85 o 
   0   6  15      713.09      763.99     40.05 o 
   2   6  15      121.64      136.26     26.03 o 
   4   6  15      101.38       75.09     26.74 o 
 -29   7  15       39.57       13.07     25.72 o 
 -27   7  15        9.83      -21.63     22.66 o 
 -25   7  15        0.84       -6.38     19.59 o 
 -23   7  15        0.58       -7.73     18.24 o 
 -21   7  15       41.85       18.43     16.96 o 
 -19   7  15       77.07       31.19     17.01 o 
 -17   7  15      341.21      393.35     23.88 o 
 -15   7  15      108.34       99.37     19.40 o 
 -13   7  15      394.44      389.13     45.04 o 
 -11   7  15       54.58       37.91     38.56 o 
  -9   7  15        0.89       -2.58     21.04 o 
  -7   7  15        4.17        6.89     22.31 o 
  -5   7  15        3.91        3.54     22.58 o 
  -3   7  15      118.83      185.83     27.45 o 
  -1   7  15       17.58      -10.88     31.19 o 
   1   7  15       79.24       50.67     37.20 o 
 -24   8  15      524.27      560.31     63.26 o 
 -22   8  15       42.52       71.85     41.58 o 
 -20   8  15      263.91      264.37     72.35 o 
 -18   8  15       42.12       40.00     38.32 o 
 -16   8  15      390.71      448.06     30.37 o 
 -14   8  15        8.71       -6.10     18.66 o 
 -12   8  15       18.90      -15.56     18.15 o 
 -10   8  15      394.86      433.80     29.09 o 
  -8   8  15       20.79      -17.68     26.94 o 
  -6   8  15      107.23      190.46     61.76 o 
  -4   8  15      528.60      669.39     86.82 o 
  -2   8  15        2.93        7.65     54.42 o 
 -21   9  15        0.12      -20.76     34.60 o 
 -19   9  15        0.19       61.45     53.48 o 
 -17   9  15        6.86      -27.68     54.53 o 
 -15   9  15       23.84       49.70     54.74 o 
 -13   9  15       97.66      188.75     68.58 o 
 -11   9  15      173.18      158.65     35.07 o 
  -9   9  15      100.44       84.71     32.79 o 
  -7   9  15      581.90      527.02     63.96 o 
 -36   0  16        0.03        7.13     47.40 o 
 -34   0  16     1326.96     1198.12    111.99 o 
 -32   0  16       32.82        9.44     39.43 o 
 -30   0  16       36.48       41.73     42.99 o 
 -28   0  16       89.05      169.03     53.90 o 
 -26   0  16      425.15      485.92     70.05 o 
 -24   0  16     3228.10     3409.80    168.82 o 
 -22   0  16     1543.39     1595.11    106.54 o 
 -20   0  16       37.78       86.19     36.91 o 
 -18   0  16      122.60       42.99     34.81 o 
 -16   0  16      229.97      165.26     44.67 o 
 -14   0  16       28.53       23.20     17.32 o 
 -12   0  16      420.56      317.78     27.56 o 
 -10   0  16      188.99      230.59     27.39 o 
  -8   0  16       63.42       26.24     27.92 o 
  -6   0  16     2600.87     2511.22     79.93 o 
  -4   0  16     3863.24     3643.44    104.65 o 
  -2   0  16        8.95       25.90     27.04 o 
   0   0  16      430.92      445.63     51.55 o 
   2   0  16        1.05       18.36     46.77 o 
   4   0  16       99.05       52.57     39.07 o 
   6   0  16      387.53      363.11     57.24 o 
 -35   1  16        3.05       30.94     47.08 o 
 -33   1  16       82.05       74.08     40.16 o 
 -31   1  16       13.06        3.97     34.39 o 
 -29   1  16      140.74      118.85     35.14 o 
 -27   1  16      438.19      448.09     47.92 o 
 -25   1  16        1.30      -20.14     21.85 o 
 -23   1  16     1867.70     1954.54     61.02 o 
 -21   1  16      160.40      183.36     23.06 o 
 -19   1  16      536.21      476.82     31.54 o 
 -17   1  16       36.58       36.64     17.68 o 
 -15   1  16       40.54       33.55     18.40 o 
 -13   1  16      839.80      877.68     46.31 o 
 -11   1  16      691.10      741.03     44.01 o 
  -9   1  16      295.86      315.78     32.00 o 
  -7   1  16       14.65       14.89     13.29 o 
  -5   1  16     1362.00     1362.70     33.39 o 
  -3   1  16       15.38        8.07     13.72 o 
  -1   1  16       71.79       55.65     15.91 o 
   1   1  16      165.21      186.67     19.93 o 
   3   1  16        5.90       10.12     19.31 o 
   5   1  16      580.14      574.78     43.75 o 
   7   1  16        0.18       -4.21     27.49 o 
 -34   2  16       76.31       88.94     50.96 o 
 -32   2  16      160.18      170.23     39.42 o 
 -30   2  16        2.82       -7.89     19.21 o 
 -28   2  16      372.87      473.00     42.22 o 
 -26   2  16       13.29       10.88     20.79 o 
 -24   2  16       73.20       67.39     25.28 o 
 -22   2  16      206.53      219.87     26.22 o 
 -20   2  16       29.10       12.51     17.81 o 
 -18   2  16        0.28      -11.52     11.52 o 
 -16   2  16      544.61      524.39     38.15 o 
 -14   2  16        1.11        0.08     13.15 o 
 -12   2  16        0.00      -12.89     12.89 o 
 -10   2  16      160.97      165.23     19.31 o 
  -8   2  16      164.54      142.38     19.68 o 
  -6   2  16       26.02       52.51     20.61 o 
  -4   2  16      230.26      267.94     29.11 o 
  -2   2  16      266.70      218.85     48.83 o 
   0   2  16        8.36       12.74     21.60 o 
   2   2  16      395.74      373.10     31.26 o 
   4   2  16      114.81      122.80     36.95 o 
   6   2  16      135.01      194.95     37.27 o 
 -35   3  16        0.10      -10.88     24.77 o 
 -33   3  16      327.67      352.10     33.75 o 
 -31   3  16      302.35      344.52     34.22 o 
 -29   3  16       50.30       55.04     26.14 o 
 -27   3  16       21.73       45.98     23.88 o 
 -25   3  16      304.64      328.35     25.66 o 
 -23   3  16      945.09     1010.91     31.97 o 
 -21   3  16      186.84      248.98     22.00 o 
 -19   3  16       42.90       48.43     16.54 o 
 -17   3  16       51.31       53.48     16.57 o 
 -15   3  16        5.74        8.98     14.78 o 
 -13   3  16      485.87      479.02     27.97 o 
 -11   3  16        7.49       -8.05     14.40 o 
  -9   3  16        1.76      -14.33     14.33 o 
  -7   3  16      326.88      391.98     27.93 o 
  -5   3  16      397.21      394.36     29.33 o 
  -3   3  16      264.76      284.76     27.63 o 
  -1   3  16       17.84       56.16     29.04 o 
   1   3  16        9.92        5.61     33.48 o 
   3   3  16      198.13      270.75     42.41 o 
   5   3  16       10.32       11.30     32.39 o 
 -34   4  16        3.25       12.08     28.40 o 
 -32   4  16      466.48      485.66     45.03 o 
 -30   4  16      414.96      402.06     42.07 o 
 -28   4  16       49.54       71.53     19.95 o 
 -26   4  16       17.35       -3.71     16.59 o 
 -24   4  16       65.06       53.64     22.02 o 
 -22   4  16        3.81       -6.51     18.39 o 
 -20   4  16      139.85      169.31     28.32 o 
 -18   4  16        0.35      -10.38     15.72 o 
 -16   4  16       34.56       49.62     18.96 o 
 -14   4  16      267.16      281.46     24.71 o 
 -12   4  16      274.66      303.08     25.81 o 
 -10   4  16       20.14       13.02     16.25 o 
  -8   4  16        1.61       10.26     17.42 o 
  -6   4  16      638.77      600.48     33.94 o 
  -4   4  16       21.78       58.84     25.68 o 
  -2   4  16      302.93      222.32     79.57 o 
   0   4  16        0.06      -22.33     25.52 o 
   2   4  16      332.55      338.94     36.57 o 
   4   4  16      124.70       82.61     26.92 o 
 -31   5  16      148.60      154.68     30.67 o 
 -29   5  16       60.78      115.45     52.74 o 
 -27   5  16      190.64      220.44     36.64 o 
 -25   5  16      444.53      425.10     36.77 o 
 -23   5  16        8.02      -14.98     17.38 o 
 -21   5  16       44.22       54.77     29.38 o 
 -19   5  16      297.65      346.35     26.75 o 
 -17   5  16      793.99      742.85     34.36 o 
 -15   5  16      580.46      578.98     32.25 o 
 -13   5  16      733.02      754.95     34.59 o 
 -11   5  16      236.30      181.04     26.14 o 
  -9   5  16        2.61      -14.14     20.28 o 
  -7   5  16      427.87      464.45     78.16 o 
  -5   5  16       66.51       20.59     32.40 o 
  -3   5  16       26.64      -10.03     20.89 o 
  -1   5  16      250.85      240.05     25.19 o 
   1   5  16      227.39      254.97     42.70 o 
   3   5  16      760.13      759.78     57.94 o 
 -30   6  16        6.27       11.22     31.07 o 
 -28   6  16      252.68      213.80     33.63 o 
 -26   6  16      524.54      412.12     39.21 o 
 -24   6  16      132.67      118.03     27.66 o 
 -22   6  16       63.24       69.85     31.42 o 
 -20   6  16       29.29        5.02     65.78 o 
 -18   6  16      367.54      315.71     62.35 o 
 -16   6  16      592.62      498.50     39.55 o 
 -14   6  16     2284.95     2267.70     93.54 o 
 -12   6  16       21.11      -11.63     32.31 o 
 -10   6  16        0.06      -14.89     23.13 o 
  -8   6  16        2.54      -16.83     17.88 o 
  -6   6  16      474.96      430.48     28.09 o 
  -4   6  16        0.88      -22.97     22.97 o 
  -2   6  16      209.28      299.38     43.28 o 
   0   6  16      371.42      343.32     37.76 o 
   2   6  16      219.98      256.14     31.60 o 
 -27   7  16       27.32       20.61     25.21 o 
 -25   7  16        9.38        0.78     23.96 o 
 -23   7  16        6.14       12.12     23.76 o 
 -21   7  16      568.82      557.47     29.36 o 
 -19   7  16      148.79      157.82     21.01 o 
 -17   7  16       19.34        4.79     18.50 o 
 -15   7  16      119.21       85.52     20.22 o 
 -13   7  16        0.02      -31.67     31.98 o 
 -11   7  16       95.52       80.29     28.26 o 
  -9   7  16        1.22       -7.00     24.00 o 
  -7   7  16       49.47       71.75     25.67 o 
  -5   7  16       21.31       28.80     24.74 o 
  -3   7  16      696.83      682.31     40.29 o 
  -1   7  16       70.15       84.98     25.79 o 
 -24   8  16        2.17       20.88     42.30 o 
 -22   8  16       48.91       69.49     41.61 o 
 -20   8  16       86.70      164.36     47.16 o 
 -18   8  16       47.69        9.08     36.97 o 
 -16   8  16       36.72       45.31     22.91 o 
 -14   8  16       71.86       76.95     23.31 o 
 -12   8  16       31.79       17.06     20.97 o 
 -10   8  16        0.07      -19.30     19.30 o 
  -8   8  16       36.59       -4.91     35.34 o 
  -6   8  16       55.74       10.03     32.23 o 
  -4   8  16      107.50      143.04     40.41 o 
 -15   9  16       77.67       58.30     59.98 o 
 -13   9  16      298.78      324.32     60.71 o 
 -35   1  17        2.95        2.34     31.06 o 
 -33   1  17       83.07       46.37     39.32 o 
 -31   1  17        0.00      -21.83     26.30 o 
 -29   1  17      105.70      204.00     38.87 o 
 -27   1  17      150.15      180.60     37.03 o 
 -25   1  17      654.27      777.81     59.06 o 
 -23   1  17     1946.44     2085.25    128.98 o 
 -21   1  17       11.97       -2.58     16.77 o 
 -19   1  17       20.85       18.55     17.50 o 
 -17   1  17      195.50      169.05     24.00 o 
 -15   1  17      591.23      629.81     35.33 o 
 -13   1  17      213.08      238.63     33.93 o 
 -11   1  17       16.04      -18.58     18.58 o 
  -9   1  17      376.75      396.13     33.29 o 
  -7   1  17       90.19       79.31     17.49 o 
  -5   1  17      385.77      368.75     34.99 o 
  -3   1  17        4.01        8.67     12.81 o 
  -1   1  17       28.30       18.50     14.39 o 
   1   1  17       24.23       20.01     15.44 o 
   3   1  17      267.01      299.76     26.37 o 
   5   1  17        9.52       28.97     18.89 o 
 -34   2  17        1.14      -27.71     27.71 o 
 -32   2  17       24.58       21.50     56.73 o 
 -30   2  17       35.33       38.80     29.96 o 
 -28   2  17       74.30       77.59     22.92 o 
 -26   2  17        0.90       19.45     21.35 o 
 -24   2  17        1.79       23.56     20.87 o 
 -22   2  17        6.89       -3.99     18.27 o 
 -20   2  17       15.77       19.36     20.09 o 
 -18   2  17       31.66        1.49     19.54 o 
 -16   2  17      124.38      132.67     15.44 o 
 -14   2  17       14.50       24.33     14.41 o 
 -12   2  17       14.59       35.55     15.18 o 
 -10   2  17      122.77      151.73     19.53 o 
  -8   2  17      463.96      424.34     37.32 o 
  -6   2  17      262.13      278.38     25.02 o 
  -4   2  17      294.18      348.83     33.17 o 
  -2   2  17        5.38       31.41     20.51 o 
   0   2  17      298.82      375.63     40.07 o 
   2   2  17       71.22       48.78     34.59 o 
   4   2  17       39.21       40.63     38.99 o 
 -33   3  17       46.38       46.52     24.23 o 
 -31   3  17      165.10      202.63     29.73 o 
 -29   3  17        1.73        1.20     20.99 o 
 -27   3  17       66.55       54.40     25.59 o 
 -25   3  17        1.04        8.54     22.56 o 
 -23   3  17      101.30      115.36     21.31 o 
 -21   3  17      463.79      539.78     27.85 o 
 -19   3  17       88.72      110.07     18.96 o 
 -17   3  17        0.42       28.16     16.12 o 
 -15   3  17       94.07       58.30     18.08 o 
 -13   3  17      265.23      317.67     29.00 o 
 -11   3  17      207.28      255.13     27.64 o 
  -9   3  17      160.17      116.51     24.08 o 
  -7   3  17      302.93      348.82     36.75 o 
  -5   3  17      107.18       84.87     25.77 o 
  -3   3  17       19.44       12.86     22.68 o 
  -1   3  17       29.34       39.87     30.60 o 
   1   3  17      124.37       84.98     41.33 o 
   3   3  17       12.73       -2.34     26.25 o 
 -32   4  17      106.42      109.78     50.99 o 
 -30   4  17      363.22      448.83     43.72 o 
 -28   4  17        0.05       26.84     20.14 o 
 -26   4  17      232.47      191.96     26.69 o 
 -24   4  17       72.71       99.15     20.97 o 
 -22   4  17       20.73       29.63     25.15 o 
 -20   4  17        5.69      -17.16     23.52 o 
 -18   4  17      123.36      132.88     24.93 o 
 -16   4  17      258.80      256.04     31.72 o 
 -14   4  17        4.30       -6.87     16.10 o 
 -12   4  17      115.58       67.11     20.66 o 
 -10   4  17      104.61      135.68     22.82 o 
  -8   4  17     1472.28     1609.22     51.37 o 
  -6   4  17      354.20      375.41     34.25 o 
  -4   4  17      119.65       99.97     26.10 o 
  -2   4  17       47.16       19.52     33.40 o 
   0   4  17       20.57       -9.05     34.09 o 
   2   4  17       29.92       16.27     35.44 o 
 -31   5  17        7.36       26.71     20.09 o 
 -29   5  17        0.44      -10.08     25.93 o 
 -27   5  17       26.77       32.76     38.90 o 
 -25   5  17       56.38       47.88     24.33 o 
 -23   5  17        1.92       15.19     21.67 o 
 -21   5  17        1.24       -7.88     19.54 o 
 -19   5  17      186.46      198.67     26.89 o 
 -17   5  17        8.79      -12.87     17.51 o 
 -15   5  17     1187.75     1256.17     49.27 o 
 -13   5  17        4.72       -8.03     19.88 o 
 -11   5  17        4.41      -17.56     21.37 o 
  -9   5  17       39.13       -5.05     26.10 o 
  -7   5  17      172.04      156.87     31.75 o 
  -5   5  17       34.76       42.35     24.60 o 
  -3   5  17       34.57        3.10     21.69 o 
  -1   5  17      188.41      149.05     27.05 o 
   1   5  17       14.38      -18.76     38.65 o 
 -30   6  17      157.57       61.66     62.71 o 
 -28   6  17        0.12        5.33     32.75 o 
 -26   6  17       50.23       46.92     33.01 o 
 -24   6  17       30.19       10.16     25.43 o 
 -22   6  17      240.03      259.77     82.93 o 
 -20   6  17       46.02       42.19     27.12 o 
 -18   6  17      263.80      204.55     57.25 o 
 -16   6  17       13.88       47.17     24.31 o 
 -14   6  17       71.19       45.11     23.85 o 
 -12   6  17       28.22        7.01     30.76 o 
 -10   6  17      148.54      159.39     32.83 o 
  -8   6  17        1.25       -9.20     22.81 o 
  -6   6  17        6.42        8.87     25.48 o 
  -4   6  17       51.14       28.91     32.21 o 
  -2   6  17      100.07      127.43     31.24 o 
 -27   7  17       38.04       38.90     43.08 o 
 -25   7  17       59.83       67.52     26.99 o 
 -23   7  17      171.68      229.64     40.16 o 
 -21   7  17      214.07      189.28     28.59 o 
 -19   7  17      555.34      492.54     29.47 o 
 -17   7  17       12.24       -4.51     19.68 o 
 -15   7  17      343.18      269.41     32.54 o 
 -13   7  17      120.60      129.25     30.42 o 
 -11   7  17        3.26      -25.00     25.00 o 
  -9   7  17      124.83      143.26     38.51 o 
  -7   7  17        0.05      -21.52     37.20 o 
  -5   7  17      269.84      311.40     36.02 o 
 -22   8  17      111.92      135.17     47.99 o 
 -20   8  17       87.41      188.02     59.04 o 
 -18   8  17        5.19       -9.44     23.05 o 
 -16   8  17       84.22       88.46     30.01 o 
 -14   8  17        6.13       -8.03     22.38 o 
 -12   8  17       14.09      -20.52     21.07 o 
 -10   8  17        8.43       -6.41     20.15 o 
  -8   8  17      293.22      324.67     47.98 o 
 -34   0  18       62.41        7.13     46.56 o 
 -32   0  18        1.84       27.89     44.04 o 
 -30   0  18      112.77      115.13     51.38 o 
 -28   0  18        3.41       20.97     36.28 o 
 -26   0  18       85.86       95.21     46.98 o 
 -24   0  18      279.61      263.41     58.30 o 
 -22   0  18        0.15      -24.12     30.83 o 
 -20   0  18        3.25      -28.73     29.78 o 
 -18   0  18       41.41       75.92     41.31 o 
 -16   0  18      104.76      114.09     45.30 o 
 -14   0  18      217.43      278.71     58.51 o 
 -12   0  18      469.09      436.78     37.17 o 
 -10   0  18        0.20       27.95     21.41 o 
  -8   0  18      112.79       88.42     25.96 o 
  -6   0  18     1038.53     1014.77     53.78 o 
  -4   0  18        1.30       34.43     27.29 o 
  -2   0  18       33.34       58.01     37.05 o 
   0   0  18       14.22      -11.91     32.10 o 
   2   0  18       62.97       74.78     41.55 o 
 -35   1  18      292.83      439.13     57.46 o 
 -33   1  18       14.35       15.12     31.39 o 
 -31   1  18      113.27      141.92     51.38 o 
 -29   1  18      573.58      597.61     58.51 o 
 -27   1  18       58.24       76.22     31.95 o 
 -25   1  18      656.14      627.18    117.97 o 
 -23   1  18        2.92       19.24     24.71 o 
 -21   1  18        6.65      -14.20     18.59 o 
 -19   1  18        0.00       34.03     19.26 o 
 -17   1  18      112.92      113.32     23.75 o 
 -15   1  18        0.00      -13.80     18.51 o 
 -13   1  18      253.34      273.72     29.74 o 
 -11   1  18      850.88      828.71     56.24 o 
  -9   1  18      296.55      321.88     36.89 o 
  -7   1  18      350.49      325.75     45.02 o 
  -5   1  18       14.87       16.26     26.48 o 
  -3   1  18        0.53      -20.43     24.98 o 
  -1   1  18        0.00      -19.56     19.98 o 
   1   1  18        8.26       54.16     32.15 o 
   3   1  18       66.92       92.07     30.34 o 
 -34   2  18      110.62       91.57     36.75 o 
 -32   2  18      114.98      119.25     68.16 o 
 -30   2  18       18.31       60.57     31.76 o 
 -28   2  18      453.89      461.77     36.37 o 
 -26   2  18      518.17      527.93     34.27 o 
 -24   2  18      210.86      248.54     32.39 o 
 -22   2  18       61.25       42.61     22.35 o 
 -20   2  18      163.37      147.39     26.24 o 
 -18   2  18        1.65       -8.04     19.71 o 
 -16   2  18        0.94        5.22     20.98 o 
 -14   2  18        3.67       16.44     16.52 o 
 -12   2  18       33.13       41.01     15.82 o 
 -10   2  18       58.73       36.13     18.24 o 
  -8   2  18     1528.58     1480.08     42.38 o 
  -6   2  18       92.17       70.79     17.90 o 
  -4   2  18        0.07      -17.28     17.28 o 
  -2   2  18      145.18      147.19     28.30 o 
   0   2  18       19.32        7.38     39.43 o 
   2   2  18      232.59      190.27     84.83 o 
 -33   3  18       60.21       21.16     25.20 o 
 -31   3  18      229.40      214.28     29.87 o 
 -29   3  18        4.58        6.96     22.43 o 
 -27   3  18       62.31      101.97     26.61 o 
 -25   3  18      298.00      341.99     38.25 o 
 -23   3  18       10.91       -4.02     22.52 o 
 -21   3  18        9.44       42.94     19.07 o 
 -19   3  18      275.42      261.87     24.56 o 
 -17   3  18       50.28       46.77     17.39 o 
 -15   3  18      360.34      350.14     25.64 o 
 -13   3  18      166.08      158.03     21.87 o 
 -11   3  18       44.18       53.49     25.00 o 
  -9   3  18      155.51      197.98     28.57 o 
  -7   3  18      107.50       96.67     28.99 o 
  -5   3  18        0.12      -27.67     36.48 o 
  -3   3  18        1.17      -14.00     28.38 o 
  -1   3  18      305.86      339.13     35.95 o 
   1   3  18       65.23       49.57     37.72 o 
 -32   4  18      127.57       68.79     29.95 o 
 -30   4  18        1.79       -3.69     25.39 o 
 -28   4  18        1.31      -21.08     23.85 o 
 -26   4  18      227.55      256.10     20.38 o 
 -24   4  18       12.55        2.32     21.68 o 
 -22   4  18      222.45      284.14     25.94 o 
 -20   4  18       39.90       60.72     22.92 o 
 -18   4  18      247.13      171.47     26.40 o 
 -16   4  18       49.59       79.36     25.98 o 
 -14   4  18      147.20      114.90     26.93 o 
 -12   4  18        9.67        8.93     20.40 o 
 -10   4  18      100.85      108.60     34.45 o 
  -8   4  18      336.88      345.05     51.77 o 
  -6   4  18        5.02      -11.16     27.41 o 
  -4   4  18       73.91       91.30     33.16 o 
  -2   4  18       29.30       50.94     31.49 o 
   0   4  18      242.73      190.17     44.25 o 
 -31   5  18        0.01       51.18     33.22 o 
 -29   5  18      201.22      241.08     26.76 o 
 -27   5  18      347.86      343.42     46.87 o 
 -25   5  18        0.57       -2.04     43.20 o 
 -23   5  18      553.59      594.43     43.00 o 
 -21   5  18      113.44       87.00     24.55 o 
 -19   5  18      279.96      271.45     34.98 o 
 -17   5  18       69.34       53.24     26.74 o 
 -15   5  18      178.51      188.05     31.46 o 
 -13   5  18      143.58      166.12     30.93 o 
 -11   5  18      151.54      108.29     30.39 o 
  -9   5  18       93.45       80.79     33.80 o 
  -7   5  18        0.01      -28.87     28.87 o 
  -5   5  18       88.93       43.36     33.64 o 
  -3   5  18        0.17      -36.17     36.17 o 
  -1   5  18      517.79      574.45     66.39 o 
 -28   6  18        1.85       -4.95     23.93 o 
 -26   6  18       12.61       33.27     46.28 o 
 -24   6  18       70.44       38.82     24.50 o 
 -22   6  18        6.62      -11.34     24.20 o 
 -20   6  18       37.36        0.66     24.36 o 
 -18   6  18       45.34       65.16     29.85 o 
 -16   6  18      147.33      121.22     31.81 o 
 -14   6  18       97.81       81.38     26.81 o 
 -12   6  18       86.91       25.26     23.00 o 
 -10   6  18      197.01      159.76     23.60 o 
  -8   6  18       94.86       79.81     23.37 o 
  -6   6  18        3.07      -25.93     25.93 o 
  -4   6  18       76.38       63.68     29.01 o 
 -25   7  18      143.76      130.58     30.37 o 
 -23   7  18      174.12      151.46     31.01 o 
 -21   7  18      340.32      327.53     64.59 o 
 -19   7  18      336.74      278.37     27.98 o 
 -17   7  18       43.22       62.31     21.79 o 
 -15   7  18        5.15       13.61     22.37 o 
 -13   7  18       68.13       98.95     55.52 o 
 -11   7  18        3.06       17.17     28.55 o 
  -9   7  18       58.46      -16.04     47.63 o 
  -7   7  18       41.03       12.97     48.10 o 
 -33   1  19       23.03       18.53     32.71 o 
 -31   1  19        0.66      -25.49     27.25 o 
 -29   1  19      309.48      293.53     67.00 o 
 -27   1  19      940.46      996.32     75.39 o 
 -25   1  19       90.90       47.92     35.44 o 
 -23   1  19       16.66       10.05     26.98 o 
 -21   1  19      192.89      175.43     37.89 o 
 -19   1  19      133.86      144.42     25.09 o 
 -17   1  19       48.80       35.82     20.69 o 
 -15   1  19       56.58       75.66     23.18 o 
 -13   1  19      315.24      334.00     31.74 o 
 -11   1  19     1041.37     1025.89     69.29 o 
  -9   1  19      781.56      795.70     44.83 o 
  -7   1  19      111.41      130.61     31.77 o 
  -5   1  19       94.95       87.23     43.45 o 
  -3   1  19      103.27       91.75     33.18 o 
  -1   1  19        2.89       18.22     31.66 o 
 -32   2  19       15.08        2.71     30.67 o 
 -30   2  19      212.32      185.82     41.89 o 
 -28   2  19       17.42       -9.56     26.02 o 
 -26   2  19      221.80      253.32     32.20 o 
 -24   2  19        0.96       11.36     21.07 o 
 -22   2  19       19.96       -2.08     20.19 o 
 -20   2  19        0.03       12.39     20.00 o 
 -18   2  19      753.08      693.00     41.06 o 
 -16   2  19      107.25       93.73     25.89 o 
 -14   2  19      146.86      144.03     29.32 o 
 -12   2  19      597.39      652.28     51.25 o 
 -10   2  19      109.27      116.43     21.40 o 
  -8   2  19       10.81       24.41     15.63 o 
  -6   2  19       66.69       78.54     21.05 o 
  -4   2  19        4.04       19.75     17.57 o 
  -2   2  19        0.01       23.85     19.75 o 
   0   2  19      118.49      136.77     32.67 o 
 -33   3  19       50.97       -6.02     52.01 o 
 -31   3  19       19.03        9.11     22.31 o 
 -29   3  19      316.92      261.99     31.55 o 
 -27   3  19       27.67       32.21     23.76 o 
 -25   3  19      797.60      816.32     45.20 o 
 -23   3  19       64.53       68.25     27.64 o 
 -21   3  19       41.35       41.02     26.81 o 
 -19   3  19      442.15      539.73     53.94 o 
 -17   3  19       57.80       54.90     19.60 o 
 -15   3  19       39.20       61.32     18.41 o 
 -13   3  19       30.43       21.45     18.16 o 
 -11   3  19      819.31      876.84     38.27 o 
  -9   3  19        8.72       26.75     22.53 o 
  -7   3  19       30.64       20.29     26.48 o 
  -5   3  19        6.54       18.27     39.11 o 
  -3   3  19        4.52       23.94     26.94 o 
  -1   3  19      242.40      193.23     37.18 o 
 -30   4  19        8.99       63.23     28.93 o 
 -28   4  19       27.20       -5.52     24.46 o 
 -26   4  19       16.17        0.37     24.07 o 
 -24   4  19       58.63       64.22     16.48 o 
 -22   4  19      272.71      265.61     24.27 o 
 -20   4  19     1136.02     1074.86     40.92 o 
 -18   4  19       48.74       39.05     40.74 o 
 -16   4  19       33.06       -7.10     21.45 o 
 -14   4  19        3.61       -5.69     23.58 o 
 -12   4  19     1101.90     1150.91     57.80 o 
 -10   4  19      315.10      233.99     35.94 o 
  -8   4  19       53.79       65.66     32.02 o 
  -6   4  19       20.97       11.78     28.37 o 
  -4   4  19      525.81      539.89     67.40 o 
  -2   4  19      179.07      141.76     85.56 o 
 -29   5  19        9.98       -3.74     33.24 o 
 -27   5  19       38.65       62.13     22.07 o 
 -25   5  19      368.00      342.12     41.68 o 
 -23   5  19      482.29      601.51     88.61 o 
 -21   5  19      462.75      497.66     48.63 o 
 -19   5  19      377.34      400.81     39.64 o 
 -17   5  19       19.34       60.17     36.78 o 
 -15   5  19        2.65       32.41     27.27 o 
 -13   5  19      250.55      258.20     36.92 o 
 -11   5  19        0.17       -2.00     26.89 o 
  -9   5  19        1.09       20.11     29.10 o 
  -7   5  19      157.19      171.10     56.05 o 
  -5   5  19      135.92      133.51     38.99 o 
 -26   6  19       60.61       76.28     40.45 o 
 -24   6  19        0.08       23.84     26.22 o 
 -22   6  19      155.72      200.56     38.09 o 
 -20   6  19      217.68      211.15     45.58 o 
 -18   6  19      336.12      340.42     37.35 o 
 -16   6  19       52.90       71.66     32.21 o 
 -14   6  19      328.00      252.80     41.95 o 
 -12   6  19       79.40       72.34     32.84 o 
 -10   6  19        0.28        9.62     21.87 o 
  -8   6  19        6.61      -20.76     22.53 o 
 -21   7  19        0.18       13.77     26.60 o 
 -19   7  19      573.92      475.38     34.52 o 
 -17   7  19       10.05      -21.40     36.23 o 
 -15   7  19      113.23       54.59     93.74 o 
 -13   7  19        0.46      -51.59     51.59 o 
 -32   0  20       40.51       41.10     47.19 o 
 -30   0  20      379.91      327.79     70.67 o 
 -28   0  20        9.17      -35.23     40.69 o 
 -26   0  20        0.32      -37.54     37.54 o 
 -24   0  20      302.65      133.59     53.06 o 
 -22   0  20       56.90       76.97     48.03 o 
 -20   0  20      335.11      252.08     61.66 o 
 -18   0  20      165.65      217.48     59.35 o 
 -16   0  20      639.75      649.91     86.19 o 
 -14   0  20       98.54       50.54     47.61 o 
 -12   0  20      416.47      457.60     79.69 o 
 -10   0  20      862.09      925.48    101.71 o 
  -8   0  20      132.19      196.30     68.16 o 
  -6   0  20      482.16      497.22     42.03 o 
  -4   0  20       68.20      170.73     36.33 o 
  -2   0  20        8.12        9.22     24.39 o 
 -33   1  20       60.76       46.26     37.06 o 
 -31   1  20      120.07      221.20     66.90 o 
 -29   1  20     1810.93     1995.89    158.55 o 
 -27   1  20        9.99        0.15     29.52 o 
 -25   1  20        1.42      -13.88     38.38 o 
 -23   1  20      136.98      104.09     35.58 o 
 -21   1  20       36.33       74.58     33.74 o 
 -19   1  20      106.23      129.70     48.76 o 
 -17   1  20       65.61       71.12     33.23 o 
 -15   1  20       73.44       89.05     22.86 o 
 -13   1  20       81.21       89.92     40.14 o 
 -11   1  20     1505.41     1473.71     63.29 o 
  -9   1  20       84.96       72.68     27.70 o 
  -7   1  20      144.70      236.27     45.13 o 
  -5   1  20      401.82      417.24     46.18 o 
  -3   1  20       33.67      -10.73     48.53 o 
 -32   2  20        0.02       15.67     48.03 o 
 -30   2  20       43.38        0.22     31.90 o 
 -28   2  20      491.20      518.26     57.70 o 
 -26   2  20       58.35       39.13     66.69 o 
 -24   2  20       21.89       13.60     24.21 o 
 -22   2  20        6.80       -2.38     21.52 o 
 -20   2  20        0.99        0.42     22.49 o 
 -18   2  20       11.12      -18.55     31.17 o 
 -16   2  20        6.17        7.40     23.30 o 
 -14   2  20        1.30      -11.29     23.59 o 
 -12   2  20        6.22        2.72     25.49 o 
 -10   2  20      207.70      152.66     40.63 o 
  -8   2  20       48.83       18.43     27.50 o 
  -6   2  20        0.90        0.94     39.62 o 
  -4   2  20      138.18      169.59     47.29 o 
 -31   3  20      133.71       91.08     37.46 o 
 -29   3  20      109.23      108.24     25.37 o 
 -27   3  20       12.32        6.23     23.85 o 
 -25   3  20        1.36       21.22     26.76 o 
 -23   3  20       11.66       26.69     26.41 o 
 -21   3  20        0.06      -21.58     23.68 o 
 -19   3  20      208.78      188.24     34.47 o 
 -17   3  20        1.71       15.03     25.28 o 
 -15   3  20       15.91       26.38     19.87 o 
 -13   3  20      293.19      330.96     25.38 o 
 -11   3  20       55.47       57.16     19.40 o 
  -9   3  20      211.67      213.08     22.24 o 
  -7   3  20       13.62       17.58     35.80 o 
  -5   3  20        3.32       11.07     30.07 o 
 -30   4  20       44.64       85.06     30.31 o 
 -28   4  20       11.26       22.09     26.38 o 
 -26   4  20       10.11      -19.94     30.40 o 
 -24   4  20       53.41      116.77     31.54 o 
 -22   4  20       70.25       75.73     30.09 o 
 -20   4  20      229.07      216.84     23.99 o 
 -18   4  20      361.00      374.65     31.78 o 
 -16   4  20        3.13        5.68     22.22 o 
 -14   4  20       95.23       86.27     29.18 o 
 -12   4  20      414.15      404.15     49.88 o 
 -10   4  20       21.67       38.68     29.52 o 
  -8   4  20       37.55       33.74     30.27 o 
  -6   4  20       60.28       94.83     34.54 o 
 -27   5  20        8.84       15.87     22.61 o 
 -25   5  20        8.98      -20.86     20.86 o 
 -23   5  20        0.01        6.12     28.16 o 
 -21   5  20       62.94       81.18     91.02 o 
 -19   5  20      755.92      777.35     57.97 o 
 -17   5  20        2.43        1.94     24.85 o 
 -15   5  20       22.98       28.60     28.53 o 
 -13   5  20      666.30      768.19     70.49 o 
 -11   5  20        9.40      -18.58     26.81 o 
  -9   5  20       40.34       44.45     29.87 o 
 -24   6  20       54.11      -36.07     56.62 o 
 -22   6  20      592.35      565.53     44.47 o 
 -20   6  20      113.63       58.00     28.37 o 
 -18   6  20        0.33       32.25     26.52 o 
 -16   6  20      234.59      286.34     37.39 o 
 -14   6  20       12.18       12.22     29.92 o 
 -12   6  20      231.91      187.09     47.19 o 
 -31   1  21      155.72      195.24     69.31 o 
 -29   1  21      454.15      525.81     60.36 o 
 -27   1  21       24.81       13.73     32.93 o 
 -25   1  21        0.36       20.04     33.91 o 
 -23   1  21       93.39       87.16     37.44 o 
 -21   1  21      113.87       85.48     35.92 o 
 -19   1  21       41.73       36.37     33.50 o 
 -17   1  21       24.11        7.54     33.87 o 
 -15   1  21      105.51      106.96     52.53 o 
 -13   1  21       39.63       27.56     25.72 o 
 -11   1  21      194.96      191.48     27.40 o 
  -9   1  21      330.81      493.65     37.46 o 
  -7   1  21       32.55       83.05     27.46 o 
 -30   2  21      320.59      281.41     49.01 o 
 -28   2  21        1.88        4.78     32.60 o 
 -26   2  21       99.92      107.14     49.07 o 
 -24   2  21       57.93       41.16     35.44 o 
 -22   2  21       75.45       73.15     27.50 o 
 -20   2  21        0.75       10.61     22.90 o 
 -18   2  21      169.08      147.96     28.82 o 
 -16   2  21      294.84      391.90     47.55 o 
 -14   2  21      163.10      217.93     32.15 o 
 -12   2  21       61.43       81.72     31.31 o 
 -10   2  21       31.03       44.51     30.50 o 
  -8   2  21      135.93      210.53     39.46 o 
  -6   2  21        0.02       18.46     54.74 o 
 -29   3  21       84.78      170.98     99.09 o 
 -27   3  21        0.14       -1.71     29.40 o 
 -25   3  21        2.58       -3.98     23.70 o 
 -23   3  21       86.14       85.91     27.75 o 
 -21   3  21        1.68       -0.67     25.91 o 
 -19   3  21       16.53       11.94     25.84 o 
 -17   3  21       98.63       94.69     30.51 o 
 -15   3  21      293.74      259.10     39.31 o 
 -13   3  21       53.19       89.64     32.11 o 
 -11   3  21      482.57      464.92     48.24 o 
  -9   3  21       84.55       82.18     29.40 o 
  -7   3  21       32.70       39.01     28.94 o 
 -28   4  21       14.91       77.81     63.54 o 
 -26   4  21        0.15      -10.35     25.82 o 
 -24   4  21       58.32       63.18     29.77 o 
 -22   4  21      365.90      407.21     44.26 o 
 -20   4  21      205.30      169.56     34.60 o 
 -18   4  21        8.21       57.76     22.14 o 
 -16   4  21      138.77      138.15     23.93 o 
 -14   4  21      228.44      203.49     38.57 o 
 -12   4  21       31.56      -27.63     29.65 o 
 -10   4  21       51.55       44.33     34.23 o 
 -23   5  21        6.32       32.61     31.17 o 
 -21   5  21      196.13      206.22     81.27 o 
 -19   5  21        8.69       25.75     31.17 o 
 -17   5  21      106.13      109.76     32.44 o 
 -15   5  21       34.04        6.87     28.25 o 
 -13   5  21      350.93      317.75     40.79 o 
 -30   0  22      230.68      283.54     73.82 o 
 -28   0  22      246.22      230.48     70.05 o 
 -26   0  22       97.14      170.92     62.50 o 
 -24   0  22       15.26       22.86     47.61 o 
 -22   0  22       10.00      -32.93     41.31 o 
 -20   0  22      216.14      281.65     73.82 o 
 -18   0  22       85.96      100.66     58.72 o 
 -16   0  22        4.18       76.76     52.43 o 
 -14   0  22       67.11      -44.88     44.88 o 
 -12   0  22      558.95      526.60     91.44 o 
 -10   0  22      683.04     1017.97    118.49 o 
 -29   1  22       66.62       53.75     71.09 o 
 -27   1  22       38.40        5.64     35.44 o 
 -25   1  22      102.32      121.32     71.62 o 
 -23   1  22      256.00      311.88     85.98 o 
 -21   1  22        1.84      -27.79     30.50 o 
 -19   1  22       30.76       61.80     56.73 o 
 -17   1  22      137.16      143.25     48.44 o 
 -15   1  22      177.33      173.67     46.01 o 
 -13   1  22       10.64       25.94     36.23 o 
 -11   1  22      133.00      200.68     48.84 o 
 -28   2  22        0.33      -11.34     32.00 o 
 -26   2  22        0.58      -30.03     30.03 o 
 -24   2  22        3.55      -29.20     29.20 o 
 -22   2  22        1.02        6.73     32.19 o 
 -20   2  22        0.50       -3.98     23.63 o 
 -18   2  22        4.52       24.97     23.73 o 
 -16   2  22      387.33      493.90     37.46 o 
 -14   2  22      993.30     1094.87     64.87 o 
 -12   2  22      164.72      202.26     31.56 o 
 -27   3  22       54.08       32.97     35.35 o 
 -25   3  22      175.85      235.30     31.11 o 
 -23   3  22       13.81        8.15     24.09 o 
 -21   3  22      205.13      212.80     32.71 o 
 -19   3  22       29.94      -10.06     27.46 o 
 -17   3  22       20.95        5.20     27.66 o 
 -15   3  22       10.20       60.61     31.43 o 
 -13   3  22       18.24      -13.86     29.42 o 
 -22   4  22       14.97      -25.79     25.79 o 
 -20   4  22       30.65       35.54     34.86 o 
 -18   4  22       40.13       29.64     36.00 o 
 -16   4  22        0.00       22.49     35.65 o 
 -25   1  23       72.12      164.97     46.00 o 
 -23   1  23      100.43      114.95     42.06 o 
 -21   1  23       10.00       33.98     35.59 o 
 -19   1  23      146.62      112.65     41.29 o 
 -17   1  23      419.36      485.82     63.14 o 
 -15   1  23       44.97       13.05     35.79 o 
 -22   2  23       50.76       73.66     38.80 o 
 -20   2  23       60.11       97.97     61.03 o 
 -18   2  23      139.10      150.16     45.14 o 
                                                 
